# Supplementary material for: A Computational Framework for Predicting Direct Contacts and Substructures within Protein Complexes
Source: Biomolecules. 2019 Oct 25;9(11):656. doi: 10.3390/biom9110656 (PMC6921016; doi:10.3390/biom9110656)
Supplement: Supplementary file 1 [file biomolecules-09-00656-s001.zip]

Archive with 4 entries (3 files):
- suppl/
- suppl/S1.txt
- suppl/S2.txt
- suppl/S3.txt
