# Supplementary material for: A Computational Framework for Predicting Direct Contacts and Substructures within Protein Complexes
Source: Biomolecules. 2019 Oct 25;9(11):656. doi: 10.3390/biom9110656 (PMC6921016; doi:10.3390/biom9110656)
Supplement: Supplementary file 1 [file biomolecules-09-00656-s001.zip › suppl/S1.txt]

CDC7|O00311	ORC6|Q9Y5N6
MED19|A0JLT2	MED20|Q9H944
ASH2L|Q9UBL3	SETD1A|O15047
NDC80|O14777	SKA1|Q96BD8
BTLA|Q7Z6A9	PTPN11|Q06124
HSBP1|O75506	HSF1|Q00613
PSMA3|P25788	PSMC1|P62191
CCNT1|O60563	SUPT5H|O00267
EFNA3|P52797	EPHA2|P29317
CTDP1|Q9Y5B0	TCEA1|P23193
RPL12|P30050	RPLP1|P05386
RPS15A|P62244	RPS20|P60866
DDX20|Q9UHI6	SNRPD3|P62318
PSMB3|P49720	PSMB5|P28074
NUP133|Q8WUM0	SEC13|P55735
RPL11|P62913	RPL36|Q9Y3U8
CHUK|O15111	ERC1|Q8IUD2
RPL10|P27635	RPL15|P61313
RPS3A|P61247	RPS4X|P62701
GADD45A|P24522	MAP3K4|Q9Y6R4
EFNB2|P52799	EPHB6|O15197
NCOA2|Q15596	NCOA3|Q9Y6Q9
PFDN5|Q99471	TUBA3C|Q13748
PSMB4|P28070	PSMD2|Q13200
ANAPC1|Q9H1A4	CDC27|P30260
BUB1B|O60566	CDC27|P30260
CDK19|Q9BWU1	MED30|Q96HR3
RPL11|P62913	RPSA|P08865
COL4A1|P02462	PDGFB|P01127
POLR2B|P30876	POLR2J|P52435
POT1|Q9NUX5	TERF2|Q15554
PDGFRA|P16234	STAT3|P40763
AMER1|Q5JTC6	CTNNB1|P35222
RPS19|P39019	RPS23|P62266
NR3C1|P04150	TP53|P04637
PSMA2|P25787	PSMC3|P17980
PPP1CA|P62136	WDR82|Q6UXN9
CDK9|P50750	POLR2A|P24928
POLR3E|Q9NVU0	POLR3F|Q9H1D9
PSMB8|P28062	PSMC2|P35998
NCK1|P16333	RASA1|P20936
HSP90AA1|P07900	PAFAH1B1|P43034
GTF2A1|P52655	GTF2F1|P35269
CYTH2|Q99418	GNAQ|P50148
RPL13|P26373	RPS13|P62277
MCM6|Q14566	MCM8|Q9UJA3
BIRC2|Q13490	UBE2D1|P51668
PARK2|O60260	SEPT5|Q99719
RPL15|P61313	RPLP0|P05388
RPL11|P62913	RPS16|P62249
CDK8|P49336	MED20|Q9H944
FCER1G|P30273	SYK|P43405
E2F1|Q01094	NDNL2|Q96MG7
CAV3|P56539	EGFR|P00533
SEC13|P55735	SEC23A|Q15436
DDX20|Q9UHI6	SNRPF|P62306
PSMA2|P25787	PSMD3|O43242
EZH2|Q15910	SUZ12|Q15022
PSMB5|P28074	PSMC1|P62191
CRK|P46108	IRS2|Q9Y4H2
SF3B3|Q15393	SF3B5|Q9BWJ5
BLM|P54132	RPA2|P15927
AKT1S1|Q96B36	RPTOR|Q8N122
RPL18A|Q02543	RPL30|P62888
TRPC1|P48995	TRPC5|Q9UL62
PIGK|Q92643	PIGS|Q96S52
RPL8|P62917	RPS3A|P61247
MRPL39|Q9NYK5	MRPL45|Q9BRJ2
TNNC1|P63316	TNNT2|P45379
FANCC|Q00597	FANCL|Q9NW38
PTPN11|Q06124	SRC|P12931
IL7|P13232	IL7R|P16871
MRPL17|Q9NRX2	MRPL47|Q9HD33
RPL26L1|Q9UNX3	RPL27|P61353
RPL18|Q07020	RPL30|P62888
RPS23|P62266	RPS5|P46782
HSP90AA1|P07900	STK11|Q15831
AXIN1|O15169	LRP6|O75581
RPL3|P39023	RPS2|P15880
PSMB3|P49720	PSMB4|P28070
RPL14|P50914	RPS3A|P61247
AIMP2|Q13155	IARS|P41252
MDM2|Q00987	RPS27A|P62979
POT1|Q9NUX5	TERF2IP|Q9NYB0
FKBP5|Q13451	HSP90AA1|P07900
EP300|Q09472	MEF2D|Q14814
RPL6|Q02878	RPS12|P25398
CCDC101|Q96ES7	USP22|Q9UPT9
RPL14|P50914	RPL4|P36578
RPL18|Q07020	RPL36|Q9Y3U8
RPS11|P62280	RPS3A|P61247
CSTF2T|Q9H0L4	CSTF3|Q12996
KAT2B|Q92831	TADA3|O75528
GEMIN7|Q9H840	SNRPD3|P62318
POLE|Q07864	POLE2|P56282
HNRNPA2B1|P22626	HNRNPD|Q14103
JAG2|Q9Y219	NOTCH3|Q9UM47
RARG|P13631	RXRA|P19793
RPS11|P62280	RPS14|P62263
CCND1|P24385	CDKN1B|P46527
AP1M2|Q9Y6Q5	AP1S1|P61966
ATP5D|P30049	ATP5F1|P24539
RPS16|P62249	RPS3A|P61247
GIT2|Q14161	PAK2|Q13177
PPIF|P30405	VDAC1|P21796
SUMO3|P55854	UBE2I|P63279
RPL9|P32969	RPS3|P23396
LAMC1|P11047	NID1|P14543
PTPN11|Q06124	TEK|Q02763
RPL13|P26373	RPS2|P15880
LCK|P06239	SHC1|P29353
RPS16|P62249	RPS6|P62753
RPL13|P26373	RPS3A|P61247
ING3|Q9NXR8	TRRAP|Q9Y4A5
DST|Q03001	ITGB4|P16144
CSNK2A1|P68400	L1CAM|P32004
CBX8|Q9HC52	PHC3|Q8NDX5
CDKN1B|P46527	YWHAE|P62258
CANX|P27824	HLA-A|P10314
CEP152|O94986	NEDD1|Q8NHV4
LAMA3|Q16787	SDC2|P34741
IL1A|P01583	IL1R1|P14778
RPL10|P27635	RPS12|P25398
SUGP1|Q8IWZ8	U2AF2|P26368
AKT1|P31749	THEM4|Q5T1C6
TRADD|Q15628	TRAF2|Q12933
RPL14|P50914	RPL9|P32969
AKAP9|Q99996	TUBGCP3|Q96CW5
AP2A2|O94973	HTT|P42858
GINS1|Q14691	GINS4|Q9BRT9
CCL5|P13501	CCR5|P51681
CBLB|Q13191	SYK|P43405
MAFF|Q9ULX9	NFE2|Q16621
NF1|P21359	SDC2|P34741
POLR2F|P61218	POLR3K|Q9Y2Y1
RPL13|P26373	RPL21|P46778
TIMM13|Q9Y5L4	TIMM8A|O60220
NDUFV1|P49821	NDUFV2|P19404
ARF1|P84077	ARFIP2|P53365
RPS10|P46783	RPS3A|P61247
MRPS16|Q9Y3D3	MRPS9|P82933
PDS5A|Q29RF7	RAD21|O60216
NCOA1|Q15788	RARA|P10276
RPS3A|P61247	RPS7|P62081
MRPL44|Q9H9J2	MRPL47|Q9HD33
RPL27|P61353	RPL9|P32969
RPL15|P61313	RPL6|Q02878
CD44|P16070	SPP1|P10451
RPL23|P62829	RPLP2|P05387
RPL6|Q02878	RPL8|P62917
CXCR4|P61073	PTPRC|P08575
CTDP1|Q9Y5B0	POLR2J|P52435
MED12|Q93074	MED13L|Q71F56
FZD8|Q9H461	WNT1|P04628
CDK4|P11802	CDKN2D|P55273
HNRNPU|Q00839	YBX1|P67809
CDK7|P50613	GTF2H4|Q92759
POLR2G|P62487	POLR2L|P62875
ARCN1|P48444	COPE|O14579
CYBB|P04839	NCF1|P14598
RPL19|P84098	RPLP1|P05386
CHUK|O15111	PRKCA|P17252
RPS26|P62854	RPSA|P08865
ICT1|Q14197	MRPL23|Q16540
ERCC6L|Q2NKX8	PLK1|P53350
EPAS1|Q99814	VHL|P40337
RPL10|P27635	RPL3|P39023
IL12B|P29460	IL12RB1|P42701
RPLP1|P05386	RPS26|P62854
CITED1|Q99966	SMAD4|Q13485
GNB3|P16520	GNG3|P63215
E2F1|Q01094	NDN|Q99608
BRAF|P15056	HRAS|P01112
RPL36|Q9Y3U8	RPL38|P63173
GRIA2|P42262	GRIA3|P42263
ETFA|P13804	ETFB|P38117
ROBO1|Q9Y6N7	SLIT2|O94813
FGFR4|P22455	PLCG1|P19174
PSMA6|P60900	PSMD14|O00487
BTC|P35070	ERBB2|P04626
MED10|Q9BTT4	MED26|O95402
IL4R|P24394	IRS1|P35568
PTGES3|Q15185	TERT|O14746
NPBWR1|P48145	NPW|Q8N729
EXOSC8|Q96B26	ZFP36|P26651
RB1|P06400	SKP2|Q13309
HNRNPA0|Q13151	HNRNPA1|P09651
RPL7A|P62424	RPS14|P62263
IGF1|P05019	IGFBP6|P24592
PSMA6|P60900	PSMD5|Q16401
SF3B2|Q13435	SF3B5|Q9BWJ5
CRK|P46108	EPHA3|P29320
BMPR1A|P36894	SMAD7|O15105
SPC24|Q8NBT2	ZWINT|O95229
ANAPC7|Q9UJX3	CDC27|P30260
GTF2B|Q00403	POLR2E|P19388
MAP3K5|Q99683	TXN|P10599
STX1B|P61266	UNC13B|O14795
CD274|Q9NZQ7	PDCD1|Q15116
MAP2K7|O14733	MAPK8|P45983
IL2RB|P14784	JAK1|P23458
ARHGEF1|Q92888	GNA13|Q14344
BRCA1|P38398	TOPBP1|Q92547
TADA3|O75528	TAF10|Q12962
HDAC1|Q13547	RB1|P06400
CD2BP2|O95400	SF3B4|Q15427
HLA-F|P30511	TAP1|Q03518
GRAP2|O75791	LAT|O43561
RPL7|P18124	RPS6|P62753
ARID4B|Q4LE39	SAP30|O75446
CAB39L|Q9H9S4	STK11|Q15831
MYB|P10242	PAX5|Q02548
HRAS|P01112	IKZF3|Q9UKT9
CEP192|Q8TEP8	CEP63|Q96MT8
RPL19|P84098	RPL7A|P62424
PSMC6|P62333	PSMD13|Q9UNM6
BIRC3|Q13489	TRAF3|Q13114
HDAC2|Q92769	HMG20B|Q9P0W2
RPS3|P23396	RPS8|P62241
DSN1|Q9H410	NDC80|O14777
IRAK2|O43187	TRAF6|Q9Y4K3
AKT1|P31749	NOS3|P29474
RPL38|P63173	RPS12|P25398
MDM2|Q00987	RPL23|P62829
RPL10A|P62906	RPS5|P46782
RPL12|P30050	RPL23|P62829
EP400|Q96L91	MORF4L1|Q9UBU8
PIAS4|Q8N2W9	UBE2I|P63279
RPLP2|P05387	RPS3A|P61247
MRPL1|Q9BYD6	MRPL9|Q9BYD2
TEK|Q02763	TNIP2|Q8NFZ5
CBX5|P45973	HIST1H3A|P68431
GRB2|P62993	SYK|P43405
JAG2|Q9Y219	NOTCH1|P46531
ESR1|P03372	POU4F1|Q01851
EZH2|Q15910	MTF2|Q9Y483
MRPL1|Q9BYD6	MRPL39|Q9NYK5
AXIN1|O15169	BTRC|Q9Y297
IRAK2|O43187	MYD88|Q99836
ASB2|Q96Q27	TCEB2|Q15370
ADCYAP1|P18509	ADCYAP1R1|P41586
RPL23|P62829	RPL9|P32969
BUB1B|O60566	BUB3|O43684
CENPU|Q71F23	ITGB3BP|Q13352
DAB2|P98082	TGFBR2|P37173
RPS12|P25398	RPS6|P62753
MED10|Q9BTT4	MED20|Q9H944
ARRB2|P32121	TGFBR3|Q03167
MDM2|Q00987	RPL11|P62913
CSF2|P04141	SDC2|P34741
MED30|Q96HR3	MED8|Q96G25
UBC|P0CG48	VPS36|Q86VN1
SCAP|Q12770	SREBF2|Q12772
RIMS1|Q86UR5	STX1A|Q16623
PSMB8|P28062	PSMC4|P43686
NDUFA12|Q9UI09	NDUFS4|O43181
IKBKB|O14920	MAP3K7|O43318
CDC42|P60953	GDI1|P31150
CD40|P25942	JAK3|P52333
GTF2F2|P13984	POLR2A|P24928
PHC2|Q8IXK0	RING1|Q06587
RPL18|Q07020	RPLP0|P05388
CRKL|P46109	DAB1|O75553
RANBP2|P49792	RANGAP1|P46060
DAP3|P51398	MRPS35|P82673
RPL11|P62913	RPL9|P32969
TAF1|P21675	TAF13|Q15543
HNRNPA0|Q13151	HNRNPH2|P55795
RPLP2|P05387	RPS3|P23396
RPL24|P83731	RPSA|P08865
ATR|Q13535	RPA2|P15927
ERBB4|Q15303	GRB2|P62993
CYR61|O00622	ITGAV|P06756
DUSP10|Q9Y6W6	MAPK11|Q15759
RPL30|P62888	RPL8|P62917
INHA|P05111	INHBB|P09529
AP2A2|O94973	DNM1|Q05193
ITGB1|P05556	PXN|P49023
NFATC2|Q13469	PPP3R1|P63098
GTF2E1|P29083	GTF2H4|Q92759
NUP153|P49790	RAN|P62826
RPL14|P50914	RPL6|Q02878
DICER1|Q9UPY3	PRKRA|O75569
NDE1|Q9NXR1	YWHAG|P61981
AKAP5|P24588	PRKAR2B|P31323
VASP|P50552	WAS|P42768
ERBB2|P04626	NRG1|Q02297
TAF10|Q12962	TAF6|P49848
BTRC|Q9Y297	CUL1|Q13616
CHEK1|O14757	CLSPN|Q9HAW4
SRRM1|Q8IYB3	SRSF6|Q13247
AZIN1|O14977	OAZ2|O95190
CDC5L|Q99459	SRSF2|Q01130
BRAF|P15056	YWHAG|P61981
HTR3A|P46098	HTR3B|O95264
GRIN2B|Q13224	SRC|P12931
CSF2RB|P32927	IL3|P08700
RPL23A|P62750	RPS14|P62263
MED12|Q93074	MED9|Q9NWA0
FYN|P06241	GP6|Q9HCN6
SST|P61278	SSTR1|P30872
MAG|P20916	NGFR|P08138
DLG4|P78352	GRIN3A|Q8TCU5
HDAC1|Q13547	SAP30|O75446
F2|P00734	F2RL3|Q96RI0
CBX4|O00257	RING1|Q06587
CSTF2|P33240	POLR2A|P24928
CUL2|Q13617	UBC|P0CG48
POLR2D|O15514	POLR2L|P62875
AR|P10275	CCND1|P24385
RPL23|P62829	RPL24|P83731
RPL19|P84098	RPL4|P36578
NCAPD2|Q15021	NCAPG|Q9BPX3
EIF3C|Q99613	EIF3I|Q13347
CD96|P40200	PVR|P15151
FLT1|P17948	PTPN11|Q06124
GP1BA|P07359	GP5|P40197
SMAD3|P84022	SPTBN1|Q01082
EP400|Q96L91	YEATS4|O95619
SF3A2|Q15428	U2AF2|P26368
RPL3|P39023	RPS7|P62081
BMPR1B|O00238	SMAD7|O15105
CBX6|O95503	RING1|Q06587
RPL14|P50914	RPL18|Q07020
DCN|P07585	TGFB1|P01137
DIS3|Q9Y2L1	EXOSC7|Q15024
NELFA|Q9H3P2	NELFE|P18615
SMAD3|P84022	STUB1|Q9UNE7
RPL27A|P46776	RPS4X|P62701
CCL11|P51671	CCR3|P51677
MED1|Q15648	NR1H2|P55055
SARM1|Q6SZW1	TICAM1|Q8IUC6
ARHGEF7|Q14155	PAK1|Q13153
DNAJC3|Q13217	HSPA8|P11142
AR|P10275	NCOA4|Q13772
PROC|P04070	SERPINA5|P05154
RPLP2|P05387	RPS23|P62266
GRB2|P62993	WIPF2|Q8TF74
KAT5|Q92993	RUVBL2|Q9Y230
FN1|P02751	ITGA4|P13612
RPS12|P25398	RPS8|P62241
RPS18|P62269	RPS3|P23396
MED18|Q9BUE0	MED21|Q13503
MED24|O75448	MED9|Q9NWA0
CCP110|O43303	CEP97|Q8IW35
MLLT4|P55196	PVRL1|Q15223
RPL9|P32969	RPS20|P60866
MST1R|Q04912	YWHAE|P62258
CSK|P41240	RASA1|P20936
PSMD10|O75832	PSMD8|P48556
HLA-B|P30460	KIR3DL1|P43629
PSMA1|P25786	PSMC4|P43686
MRPL24|Q96A35	MRPL37|Q9BZE1
GNGT2|O14610	KCNJ4|P48050
MED22|Q15528	MED27|Q6P2C8
RPS20|P60866	RPS9|P46781
GTF2H1|P32780	TCEA1|P23193
IL15RA|Q13261	IL2RB|P14784
ERCC2|P18074	ERCC3|P19447
RPL23|P62829	RPL7A|P62424
ATP5H|O75947	ATP5O|P48047
ANK1|P16157	SPTAN1|Q13813
RPL5|P46777	UPF2|Q9HAU5
RPL24|P83731	RPLP0|P05388
PTK2|Q05397	PTPN11|Q06124
ITGB6|P18564	VTN|P04004
TNFRSF10B|O14763	TRAF2|Q12933
PML|P29590	SUMO1|P63165
ARPC3|O15145	ARPC5|O15511
WASL|O00401	WIPF2|Q8TF74
BRCA2|P51587	XRCC3|O43542
FGFR1|P11362	PIK3R2|O00459
RPL18|Q07020	RPL22|P35268
IRF7|Q92985	TRAF6|Q9Y4K3
MED13|Q9UHV7	MED16|Q9Y2X0
GADD45B|O75293	MAP3K4|Q9Y6R4
JUNB|P17275	SMAD3|P84022
CTLA4|P16410	FYN|P06241
RPL8|P62917	RPS8|P62241
CRK|P46108	FYN|P06241
PSMA6|P60900	PSMC1|P62191
MED29|Q9NX70	MED8|Q96G25
AURKA|O14965	CEP192|Q8TEP8
DOK1|Q99704	TEC|P42680
UPF1|Q92900	UPF3B|Q9BZI7
CREBBP|Q92793	MAML1|Q92585
DYNC1I2|Q13409	DYNC1LI2|O43237
GIT2|Q14161	PAK1|Q13153
LIN37|Q96GY3	RBBP4|Q09028
MYOG|P15173	TCF3|P15923
GTF3C3|Q9Y5Q9	GTF3C4|Q9UKN8
PSMB7|Q99436	PSMD14|O00487
GRK1|Q15835	RCVRN|P35243
EPC1|Q9H2F5	ING3|Q9NXR8
RPS19|P39019	RPS3A|P61247
AMOT|Q4VCS5	YAP1|P46937
PSMA6|P60900	PSMD2|Q13200
PSMC5|P62195	PSMD8|P48556
RPL27|P61353	RPS4X|P62701
PSMA7|O14818	PSMD4|P55036
BLM|P54132	RMI1|Q9H9A7
FRAT2|O75474	GSK3B|P49841
RAD50|Q92878	TERF2|Q15554
BRPF1|P55201	ING5|Q8WYH8
EPN1|Q9Y6I3	EPS15L1|Q9UBC2
ING5|Q8WYH8	KAT6A|Q92794
RARA|P10276	THRB|P10828
CCDC101|Q96ES7	CSRP2BP|Q9H8E8
HLA-E|P13747	KLRC2|P26717
CHUK|O15111	MAP3K7|O43318
NSL1|Q96IY1	PMF1|Q6P1K2
RPL17|P18621	RPL23A|P62750
CSF2RB|P32927	SYK|P43405
E2F4|Q16254	LIN37|Q96GY3
RPL12|P30050	RPS3|P23396
AP2A1|O95782	EPS15|P42566
ASB9|Q96DX5	TCEB2|Q15370
FGF4|P08620	FGFR3|P22607
EFNB1|P98172	RGS3|P49796
GOSR2|O14653	USO1|O60763
CDH2|P19022	JUP|P14923
MED18|Q9BUE0	MED27|Q6P2C8
FCGR3A|P08637	IGHG1|P01857
BTRC|Q9Y297	PER1|O15534
RPL6|Q02878	RPS9|P46781
CTDP1|Q9Y5B0	POLR2B|P30876
RPS24|P62847	RPS26|P62854
SF3A3|Q12874	SF3B1|O75533
IGF1R|P08069	IRS4|O14654
ARPC1B|O15143	ARPC5|O15511
PIK3CG|P48736	PIK3R5|Q8WYR1
DLG4|P78352	GRIK5|Q16478
RPL12|P30050	RPS11|P62280
CDC5L|Q99459	SNRPD2|P62316
IRAK3|Q9Y616	TRAF6|Q9Y4K3
CD44|P16070	MMP7|P09237
FZD1|Q9UP38	WNT3A|P56704
MDC1|Q14676	MRE11A|P49959
PDGFA|P04085	PDGFB|P01127
RPL29|P47914	RPL6|Q02878
DCP1B|Q8IZD4	DDX6|P26196
KAT2A|Q92830	TRRAP|Q9Y4A5
FAU|P62861	RPS16|P62249
ACTR3|P61158	ARPC3|O15145
RPS15A|P62244	RPS5|P46782
CCL25|O15444	CCR9|P51686
PSMB5|P28074	PSMD14|O00487
CTBP1|Q13363	SPEN|Q96T58
BARD1|Q99728	TOPBP1|Q92547
RBM8A|Q9Y5S9	RNPS1|Q15287
GTF2H2|Q13888	GTF2H4|Q92759
DCC|P43146	MYO10|Q9HD67
RPL18|Q07020	RPS3|P23396
FBXW7|Q969H0	RBX1|P62877
MAP3K3|Q99759	MAP3K7|O43318
COL1A2|P08123	ITGA2|P17301
PTPN1|P18031	TRPV6|Q9H1D0
ATP6V1B2|P21281	ATP6V1C2|Q8NEY4
VASP|P50552	VCL|P18206
TNFRSF1B|P20333	TRAF1|Q13077
HNRNPA1|P09651	HNRNPU|Q00839
GNB3|P16520	GNG12|Q9UBI6
ASH2L|Q9UBL3	KMT2A|Q03164
SMAD4|Q13485	TRIM33|Q9UPN9
PRPF6|O94906	SNRPD2|P62316
ITGA4|P13612	MADCAM1|Q13477
RPL21|P46778	RPL30|P62888
GNAI1|P63096	S1PR4|O95977
CHD3|Q12873	CHD4|Q14839
PSMB1|P20618	PSMB4|P28070
ESR1|P03372	NCOA7|Q8NI08
CASC5|Q8NG31	SPC25|Q9HBM1
RPL13|P26373	RPS15A|P62244
DCP1B|Q8IZD4	DCP2|Q8IU60
TAF6L|Q9Y6J9	TAF9|Q16594
APITD1|Q8N2Z9	FANCG|O15287
CD180|Q99467	LY86|O95711
RPL18|Q07020	RPS9|P46781
RPL11|P62913	RPLP1|P05386
LAT|O43561	LCK|P06239
RPS14|P62263	RPS4X|P62701
PPP2R1A|P30153	PPP2R5C|Q13362
ZW10|O43264	ZWILCH|Q9H900
PFDN5|Q99471	TP73|O15350
LSM3|P62310	LSM7|Q9UK45
CREBBP|Q92793	SP1|P08047
RPL23A|P62750	RPL38|P63173
RPS15A|P62244	RPS8|P62241
CLTA|P09496	EGFR|P00533
GNA13|Q14344	S1PR4|O95977
CXCR4|P61073	JAK2|O60674
NCAPD3|P42695	SMC2|O95347
MRPL15|Q9P015	MRPL4|Q9BYD3
MAP3K1|Q13233	TRAF2|Q12933
EXOSC8|Q96B26	EXOSC9|Q06265
RPL10|P27635	RPL13A|P40429
RNPS1|Q15287	UPF2|Q9HAU5
NCR2|O95944	TYROBP|O43914
CAMK2A|Q9UQM7	GRIN2A|Q12879
ANAPC1|Q9H1A4	ANAPC2|Q9UJX6
RPL4|P36578	RPS20|P60866
PDCD6IP|Q8WUM4	VPS4B|O75351
PRPF19|Q9UMS4	PRPF6|O94906
NCF2|P19878	NCF4|Q15080
PTPN11|Q06124	STAT1|P42224
LTBP4|Q8N2S1	TGFB1|P01137
GRIA1|P42261	GRIA2|P42262
PRPF8|Q6P2Q9	SNRPA1|P09661
RAD17|O75943	RFC4|P35249
PSMB4|P28070	PSMC3|P17980
CBL|P22681	SH2B2|O14492
IGF2|P01344	IGFBP5|P24593
GNA13|Q14344	S1PR3|Q99500
BCL6|P41182	BCOR|Q6W2J9
CCND1|P24385	CDKN2A|Q8N726
MED1|Q15648	MED14|O60244
RAD21|O60216	WAPAL|Q7Z5K2
PDCD6IP|Q8WUM4	TSG101|Q99816
RPL17|P18621	RPL19|P84098
ANAPC5|Q9UJX4	CDC16|Q13042
CD74|P04233	HLA-DPA1|P20036
ATM|Q13315	TERF2|Q15554
RPL10A|P62906	RPS16|P62249
BMP2|P12643	BMPR2|Q13873
NOXA1|Q86UR1	RAC1|P63000
NEDD4L|Q96PU5	NTRK1|P04629
FANCF|Q9NPI8	FANCG|O15287
CYFIP1|Q7L576	NCKAP1|Q9Y2A7
B2M|P61769	HLA-A|P10314
HNRNPH1|P31943	NCBP2|P52298
KAT2B|Q92831	NOTCH1|P46531
FKBP4|Q02790	HSF1|Q00613
PPP2R1B|P30154	PPP2R5C|Q13362
HES1|Q14469	TLE1|Q04724
CUL5|Q93034	SOCS3|O14543
RASA1|P20936	SHC1|P29353
RPL18|Q07020	RPL7|P18124
L1CAM|P32004	NCAN|O14594
PLXNA1|Q9UIW2	RND1|Q92730
ARID4A|P29374	HDAC2|Q92769
HLA-C|P30505	KIR2DL3|P43628
CENPJ|Q9HC77	NEDD1|Q8NHV4
LSM1|O15116	LSM7|Q9UK45
RPS13|P62277	RPS21|P63220
RPS19|P39019	RPS9|P46781
ARNT|P27540	NCOA1|Q15788
TGFBR1|P36897	TGFBRAP1|Q8WUH2
TANK|Q92844	TRAF1|Q13077
MRPL39|Q9NYK5	MRPL49|Q13405
MAP3K7|O43318	XIAP|P98170
AHCTF1|Q8WYP5	NUP133|Q8WUM0
CXCL9|Q07325	CXCR3|P49682
EPHB4|P54760	GRIN1|Q05586
POLR2E|P19388	POLR3D|P05423
SF3A1|Q15459	SF3A2|Q15428
ITPR1|Q14643	MRVI1|Q9Y6F6
MCHR2|Q969V1	PMCH|P20382
CARM1|Q86X55	EP300|Q09472
GAB1|Q13480	PDGFRB|P09619
GHR|P10912	STAT5A|P42229
BDKRB1|P46663	GNAQ|P50148
STX1A|Q16623	VAMP2|P63027
RPS20|P60866	RPS6|P62753
EIF4A1|P60842	EIF4A2|Q14240
PSMB2|P49721	PSMD5|Q16401
HSPG2|P98160	PDGFA|P04085
NELFB|Q8WX92	NELFE|P18615
RPS15|P62841	UPF2|Q9HAU5
EP300|Q09472	TP63|Q9H3D4
CDC20|Q12834	PTTG1|O95997
KAT5|Q92993	MEAF6|Q9HAF1
RPS10|P46783	RPS26|P62854
SF3A2|Q15428	SNRPG|P62308
HCK|P08631	IL6ST|P40189
KIF3B|O15066	KIFAP3|Q92845
EP300|Q09472	SNW1|Q13573
LCK|P06239	STAT5A|P42229
RPL21|P46778	RPL7|P18124
BTRC|Q9Y297	RELA|Q04206
PIGH|Q14442	PIGQ|Q9BRB3
NDUFA7|O95182	NDUFS3|O75489
PSMB2|P49721	PSMC5|P62195
RPL37A|P61513	RPS2|P15880
TUBGCP2|Q9BSJ2	TUBGCP3|Q96CW5
EGFR|P00533	TGFA|P01135
TUBB|P07437	YWHAG|P61981
GTF2H1|P32780	GTF2H3|Q13889
PSMB2|P49721	PSMC3|P17980
PROC|P04070	PROS1|P07225
NMU|P48645	NMUR1|Q9HB89
LIG4|P49917	NHEJ1|Q9H9Q4
HIF1A|Q16665	TCEB2|Q15370
PSMB2|P49721	PSMD4|P55036
CRKL|P46109	GAB2|Q9UQC2
FBXO6|Q9NRD1	RBX1|P62877
CCR5|P51681	GNAI3|P08754
IRAK2|O43187	TOLLIP|Q9H0E2
RSPO1|Q2MKA7	ZNRF3|Q9ULT6
HNRNPD|Q14103	PABPC1|P11940
ACTB|P60709	CCT8|P50990
NOTCH1|P46531	SNW1|Q13573
BRD8|Q9H0E9	MORF4L2|Q15014
POLR3F|Q9H1D9	POLR3G|O15318
RPL23A|P62750	RPS2|P15880
RPS18|P62269	RPS20|P60866
CCDC101|Q96ES7	WDR5|P61964
ILK|Q13418	ITGB1|P05556
TUBGCP3|Q96CW5	TUBGCP4|Q9UGJ1
GTF2E2|P29084	GTF2F2|P13984
CDC20|Q12834	CDC27|P30260
PCNA|P12004	POLD3|Q15054
BAIAP2|Q9UQB8	ENAH|Q8N8S7
RAB5A|P20339	USP6NL|Q92738
BTK|Q06187	VAV1|P15498
ANAPC10|Q9UM13	CDC20|Q12834
COPA|P53621	COPG1|Q9Y678
PIK3C3|Q8NEB9	RAB5A|P20339
MED13|Q9UHV7	MED18|Q9BUE0
MCM5|P33992	ORC1|Q13415
GNB1|P62873	HDAC5|Q9UQL6
ANAPC10|Q9UM13	CDC27|P30260
PRPF8|Q6P2Q9	RNPS1|Q15287
RBX1|P62877	TCEB2|Q15370
MED23|Q9ULK4	MED25|Q71SY5
PAFAH1B1|P43034	PAFAH1B3|Q15102
TAB2|Q9NYJ8	TRAF2|Q12933
RPL11|P62913	RPL6|Q02878
PSMC4|P43686	PSMD3|O43242
HNRNPU|Q00839	PTBP1|P26599
DDX20|Q9UHI6	GEMIN2|O14893
GHR|P10912	SOCS3|O14543
CBL|P22681	ZAP70|P43403
GNAI2|P04899	OPRD1|P41143
FES|P07332	JAK1|P23458
PSMA7|O14818	PSMD6|Q15008
GNAI2|P04899	P2RY12|Q9H244
RPL35|P42766	RPL7A|P62424
BRF1|Q92994	POLR3F|Q9H1D9
MYD88|Q99836	TLR7|Q9NYK1
TAF1|P21675	TAF10|Q12962
CD72|P21854	PTPN6|P29350
ACVR2A|P27037	INHBB|P09529
FOXG1|P55316	FOXO3|O43524
ERBB2|P04626	GRB2|P62993
EGFR|P00533	EREG|O14944
EPHA2|P29317	SHC1|P29353
GIT2|Q14161	PXN|P49023
POLR2C|P19387	POLR2J|P52435
RPL18A|Q02543	RPS16|P62249
GNB1|P62873	GNG13|Q9P2W3
VPS4A|Q9UN37	VTA1|Q9NP79
RPL37A|P61513	RPL9|P32969
ARHGEF6|Q15052	PAK1|Q13153
IL3|P08700	IL3RA|P26951
TAF12|Q16514	TAF9|Q16594
IFIH1|Q9BYX4	MAVS|Q7Z434
CDC5L|Q99459	U2AF2|P26368
CCND2|P30279	CDK4|P11802
GNA11|P29992	HTR2A|P28223
CXCL1|P09341	CXCR2|P25025
CALM1|P62158	ITPKB|P27987
CPSF2|Q9P2I0	CSTF2|P33240
CCL16|O15467	CCR2|P41597
SUPT7L|O94864	TAF10|Q12962
NPY1R|P25929	PYY|P10082
RPL35|P42766	RPL36|Q9Y3U8
RBL1|P28749	SMAD2|Q15796
RPL30|P62888	RPS14|P62263
CHD4|Q14839	RBBP7|Q16576
RHOA|P61586	TGFBR1|P36897
FGA|P02671	FGG|P02679
CLASP1|Q7Z460	YWHAG|P61981
CALM1|P62158	SLC9A1|P19634
CTNNB1|P35222	CTNND1|O60716
MED22|Q15528	MED8|Q96G25
RPS3A|P61247	RPS8|P62241
RPS25|P62851	RPS4X|P62701
SIGLEC14|Q08ET2	TYROBP|O43914
FLNB|O75369	ITGB1|P05556
RPL10A|P62906	RPL12|P30050
RPL8|P62917	RPS3|P23396
RPL14|P50914	RPS6|P62753
RBBP7|Q16576	SUZ12|Q15022
IL1RAP|Q9NPH3	PIK3R1|P27986
RPS17|P08708	RPS23|P62266
ACD|Q96AP0	TINF2|Q9BSI4
CD19|P15391	VAV1|P15498
ACTN2|P35609	CAMK2A|Q9UQM7
MYH9|P35579	MYL9|P24844
CFLAR|O15519	TNFSF10|P50591
CDON|Q4KMG0	CTNNB1|P35222
RNF111|Q6ZNA4	SMAD7|O15105
BAX|Q07812	XRCC6|P12956
HDAC3|O15379	MYC|P01106
FFAR2|O15552	GNAQ|P50148
RPS10|P46783	RPS15A|P62244
IFNAR2|P48551	JAK1|P23458
SMG6|Q86US8	TERT|O14746
FANCF|Q9NPI8	STRA13|A8MT69
RPL7|P18124	RPS3|P23396
PIGA|P37287	PIGQ|Q9BRB3
POLR2E|P19388	POLR3H|Q9Y535
AKAP9|Q99996	PCNT|O95613
PIGS|Q96S52	PIGT|Q969N2
BRMS1|Q9HCU9	RBBP7|Q16576
TSC1|Q92574	YWHAZ|P63104
RPL7A|P62424	RPS11|P62280
CAMK2A|Q9UQM7	GRIN2B|Q13224
ITGB5|P18084	PTK2|Q05397
BMP2|P12643	SOSTDC1|Q6X4U4
CNOT1|A5YKK6	RQCD1|Q92600
PSMB5|P28074	PSMD2|Q13200
GBA|P04062	PSAP|P07602
RPL30|P62888	RPS16|P62249
IL4R|P24394	PTPN6|P29350
FYN|P06241	VAV1|P15498
LSM6|P62312	LSM7|Q9UK45
MEF2A|Q02078	MYOG|P15173
GRB2|P62993	SHC2|P98077
MSH4|O15457	RPA1|P27694
CCL4|P13236	CCR3|P51677
SEC23A|Q15436	SEC24D|O94855
GP1BB|P13224	YWHAZ|P63104
NHP2L1|P55769	PRPF4|O43172
FAN1|Q9Y2M0	FANCI|Q9NVI1
UPF1|Q92900	UPF2|Q9HAU5
AP2B1|P63010	ARRB2|P32121
PML|P29590	TGFBR1|P36897
ARF3|P61204	ARFIP2|P53365
PCM1|Q15154	RPGRIP1L|Q68CZ1
PRMT5|O14744	SMARCA2|P51531
L1CAM|P32004	RPS6KA1|Q15418
RPL27|P61353	RPS26|P62854
PSMA1|P25786	PSME4|Q14997
GTF3C2|Q8WUA4	GTF3C4|Q9UKN8
MDC1|Q14676	RAD50|Q92878
DMAP1|Q9NPF5	MORF4L1|Q9UBU8
RPL10|P27635	RPS27|P42677
RPL18A|Q02543	RPL7A|P62424
MRPL2|Q5T653	MRPL47|Q9HD33
RPL18A|Q02543	RPL4|P36578
CD14|P08571	ITGB2|P05107
E2F5|Q15329	RBL2|Q08999
ISCU|Q9H1K1	NFS1|Q9Y697
NFASC|O94856	SCN1B|Q07699
MED22|Q15528	MED4|Q9NPJ6
PRPF6|O94906	RNPS1|Q15287
ATM|Q13315	NBN|O60934
RPL5|P46777	RPL7A|P62424
RPL11|P62913	RPL4|P36578
PABPC1|P11940	RPL7A|P62424
RPS13|P62277	RPS25|P62851
CCNE1|P24864	RB1|P06400
HNRNPA1|P09651	HNRNPK|P61978
COPB2|P35606	COPG1|Q9Y678
CALCR|P30988	RAMP1|O60894
GFRA1|P56159	NRTN|Q99748
ASB9|Q96DX5	CUL5|Q93034
PDS5B|Q9NTI5	STAG1|Q8WVM7
RPL5|P46777	RPS23|P62266
KMT2C|Q8NEZ4	RBBP5|Q15291
POLR1B|Q9H9Y6	POLR1D|Q9Y2S0
VPS45|Q9NRW7	ZFYVE20|Q9H1K0
ANAPC4|Q9UJX5	MAD2L1|Q13257
PABPC1|P11940	RBM8A|Q9Y5S9
TAF2|Q6P1X5	TBP|P20226
KIT|P10721	SRC|P12931
PSMD1|Q99460	PSMD7|P51665
GTF2E1|P29083	TAF6|P49848
PTCH2|Q9Y6C5	SHH|Q15465
STRAP|Q9Y3F4	TGFBR2|P37173
RPL18A|Q02543	RPS15A|P62244
RPL18A|Q02543	RPS6|P62753
CD151|P48509	ITGA6|P23229
GATAD2B|Q8WXI9	MBD3|O95983
PSMB7|Q99436	PSMC3|P17980
RPL19|P84098	RPL23A|P62750
RPL17|P18621	RPL7|P18124
ESR2|Q92731	NR0B1|P51843
SAE1|Q9UBE0	SUMO2|P61956
CBL|P22681	SLA2|Q9H6Q3
MED22|Q15528	MED9|Q9NWA0
MED16|Q9Y2X0	MED29|Q9NX70
GRB2|P62993	TEK|Q02763
CARD11|Q9BXL7	CHUK|O15111
DBF4|Q9UBU7	ORC3|Q9UBD5
CDH5|P33151	CTNND1|O60716
NUP37|Q8NFH4	SEC13|P55735
PRPF6|O94906	SNRNP40|Q96DI7
IGF1|P05019	IGFBP5|P24593
POLR2C|P19387	POLR2D|O15514
CCDC101|Q96ES7	TAF12|Q16514
CRCP|O75575	POLR3H|Q9Y535
ANK2|Q01484	SPTBN1|Q01082
KIT|P10721	SOCS6|O14544
CDH2|P19022	PTPN1|P18031
NDC80|O14777	SPC24|Q8NBT2
RPS12|P25398	RPS25|P62851
GNB4|Q9HAV0	GNG4|P50150
LCK|P06239	RASA1|P20936
TICAM1|Q8IUC6	TICAM2|Q86XR7
GRB2|P62993	VAV1|P15498
RPS25|P62851	RPS3|P23396
EIF2B3|Q9NR50	EIF2S1|P05198
IKBKE|Q14164	IKBKG|Q9Y6K9
DHX9|Q08211	HNRNPA1|P09651
POLR2A|P24928	TCEB3|Q14241
EXOC4|Q96A65	EXOC8|Q8IYI6
EIF3D|O15371	EIF3I|Q13347
TNF|P01375	TNFRSF1B|P20333
CHMP3|Q9Y3E7	CHMP4B|Q9H444
GRB2|P62993	WASL|O00401
CLTCL1|P53675	HIP1|O00291
MET|P08581	NCK1|P16333
RPS28|P62857	RPS3|P23396
PSMA5|P28066	PSMD1|Q99460
ACVR1B|P36896	INHBA|P08476
ANAPC4|Q9UJX5	CDC16|Q13042
RPL23|P62829	RPS16|P62249
CTNNB1|P35222	KMT2D|O14686
APITD1|Q8N2Z9	FANCM|Q8IYD8
ASB1|Q9Y576	TCEB2|Q15370
PSMA5|P28066	PSME3|P61289
ACTR3|P61158	ARPC4|P59998
CDK5|Q00535	CDK5R2|Q13319
SDC2|P34741	TGFB1|P01137
CEP135|Q66GS9	OFD1|O75665
EFNA5|P52803	EPHA7|Q15375
ITGB7|P26010	MADCAM1|Q13477
GNB2|P62879	GNG7|O60262
RPS15A|P62244	RPS18|P62269
SIRPB1|O00241	TYROBP|O43914
RPL19|P84098	RPS11|P62280
MTF2|Q9Y483	SUZ12|Q15022
TRAF6|Q9Y4K3	UBE2N|P61088
SEC23A|Q15436	SEC24B|O95487
MRPL4|Q9BYD3	MRPL51|Q4U2R6
NFKBIB|Q15653	SKP1|P63208
MED16|Q9Y2X0	MED19|A0JLT2
SOCS1|O15524	TCEB2|Q15370
PRPF8|Q6P2Q9	SRRM1|Q8IYB3
RPL23A|P62750	RPS8|P62241
RAN|P62826	XPO1|O14980
SMC1A|Q14683	WAPAL|Q7Z5K2
DLL4|Q9NR61	NOTCH4|Q99466
SKP1|P63208	TRRAP|Q9Y4A5
KSR1|Q8IVT5	YWHAZ|P63104
CDK8|P49336	MED17|Q9NVC6
RPS15|P62841	RPS17|P08708
RPS4X|P62701	RPSA|P08865
CDH1|P12830	ITGB7|P26010
FOXM1|Q08050	SP1|P08047
CDC20|Q12834	NEK2|P51955
MEFV|O15553	PYCARD|Q9ULZ3
PPP1CA|P62136	ZFYVE16|Q7Z3T8
PSMA4|P25789	PSMD1|Q99460
ERCC2|P18074	MNAT1|P51948
DDX17|Q92841	NCOA2|Q15596
PSMB8|P28062	PSMC3|P17980
GATAD2B|Q8WXI9	HDAC2|Q92769
RPL18A|Q02543	RPS4X|P62701
MED15|Q96RN5	SMAD3|P84022
GRB2|P62993	PDGFRB|P09619
MED20|Q9H944	MED4|Q9NPJ6
SEC13|P55735	SEH1L|Q96EE3
PSMB2|P49721	PSMD1|Q99460
KLRK1|P26718	MICB|Q29980
GRB2|P62993	PIK3CG|P48736
CSK|P41240	SRC|P12931
CBL|P22681	PTPN11|Q06124
PFDN5|Q99471	VBP1|P61758
CHMP4B|Q9H444	CHMP5|Q9NZZ3
C3|P01024	CD46|P15529
ANAPC2|Q9UJX6	UBE2C|O00762
JAK1|P23458	PTPN11|Q06124
NTS|P30990	NTSR1|P30989
TNFRSF1A|P19438	TRADD|Q15628
IL5RA|Q01344	JAK2|O60674
RPL27A|P46776	RPL37A|P61513
RPL7A|P62424	RPL8|P62917
BLOC1S6|Q9UL45	DTNBP1|Q96EV8
RBL1|P28749	SMAD4|Q13485
MDC1|Q14676	TP53BP1|Q12888
GRB14|Q14449	TEK|Q02763
IL23R|Q5VWK5	JAK2|O60674
GTF2E1|P29083	GTF2F2|P13984
IL2RG|P31785	IL7R|P16871
RPL19|P84098	RPS26|P62854
ACVR1C|Q8NER5	TDGF1|P13385
RPL18|Q07020	RPS26|P62854
GATAD2A|Q86YP4	HDAC2|Q92769
AXIN1|O15169	FBXW11|Q9UKB1
RPL27A|P46776	RPL3|P39023
ETS1|P14921	STAT6|P42226
CDKN1B|P46527	YWHAG|P61981
HGF|P14210	MET|P08581
RPL15|P61313	RPL4|P36578
EIF2B3|Q9NR50	EIF2B5|Q13144
RPL4|P36578	RPS15A|P62244
MED14|O60244	MED26|O95402
DES|P17661	NEB|P20929
MAML2|Q8IZL2	NOTCH2|Q04721
RPL19|P84098	RPL27|P61353
ATXN7L3|Q14CW9	TAF5L|O75529
BRCA1|P38398	CSTF1|Q05048
PSMA4|P25789	PSMC1|P62191
EIF4G1|Q04637	NCBP1|Q09161
BTRC|Q9Y297	FZR1|Q9UM11
CD47|Q08722	SIRPA|P78324
DMD|P11532	UTRN|P46939
NCOA1|Q15788	THRB|P10828
PRPF19|Q9UMS4	RBM5|P52756
SNX1|Q13596	SNX2|O60749
NRP1|O14786	PLXNA1|Q9UIW2
MAP3K11|Q16584	MAPK8IP1|Q9UQF2
RAD17|O75943	RAD9B|Q6WBX8
RPL15|P61313	RPS4X|P62701
CDK1|P06493	PPP2R1A|P30153
ACTR2|P61160	ARPC1B|O15143
RPL10|P27635	RPS23|P62266
BRF1|Q92994	GTF3C3|Q9Y5Q9
MAD2L1|Q13257	SGOL2|Q562F6
CXCL6|P80162	CXCR1|P25024
NDUFA12|Q9UI09	NDUFS8|O00217
SRP14|P37108	SRP54|P61011
DYNC1H1|Q14204	DYNC1LI2|O43237
GTF3C1|Q12789	GTF3C3|Q9Y5Q9
IRAK4|Q9NWZ3	PELI3|Q8N2H9
DLG4|P78352	GRIN2C|Q14957
RPS15A|P62244	RPS26|P62854
PSMC6|P62333	PSMD2|Q13200
TP73|O15350	YAP1|P46937
VIP|P01282	VIPR1|P32241
RPL26L1|Q9UNX3	RPS8|P62241
SIN3A|Q96ST3	SKI|P12755
AURKB|Q96GD4	PSMA3|P25788
TRRAP|Q9Y4A5	YEATS4|O95619
FZD9|O00144	WNT7A|O00755
NFATC2|Q13469	YWHAQ|P27348
C1QBP|Q07021	KNG1|P01042
ENG|P17813	TGFB1|P01137
GNB2|P62879	GNG2|P59768
SNRNP200|O75643	SNRPB|P14678
PSMA1|P25786	PSMC5|P62195
SPTAN1|Q13813	SPTBN1|Q01082
ICT1|Q14197	MRPL19|P49406
RPL23|P62829	RPL4|P36578
MRPL16|Q9NX20	MRPL3|P09001
PSMA5|P28066	PSMB4|P28070
CXCL16|Q9H2A7	CXCR6|O00574
DCC|P43146	NTN1|O95631
CTNNB1|P35222	FER|P16591
MED16|Q9Y2X0	MED8|Q96G25
RPL23A|P62750	RPS3|P23396
PECAM1|P16284	PLCG1|P19174
TAF1B|Q53T94	TAF1C|Q15572
MORF4L1|Q9UBU8	RUVBL2|Q9Y230
KIT|P10721	LCK|P06239
RPL17|P18621	RPL4|P36578
LSM1|O15116	LSM4|Q9Y4Z0
MAP3K7|O43318	TRAF6|Q9Y4K3
ELP4|Q96EB1	ELP6|Q0PNE2
EZH2|Q15910	HIST1H3A|P68431
RPL30|P62888	RPS7|P62081
PRPF19|Q9UMS4	PRPF4|O43172
DAXX|Q9UER7	MAP3K5|Q99683
ATP6V0D1|P61421	ATP6V1B1|P15313
TAF2|Q6P1X5	TAF6|P49848
MED17|Q9NVC6	MED30|Q96HR3
CCND2|P30279	CDKN2A|Q8N726
NELFCD|Q8IXH7	NELFE|P18615
CLEC5A|Q9NY25	TYROBP|O43914
NDUFA5|Q16718	NDUFS3|O75489
ADORA1|P30542	GNAI2|P04899
CEBPB|P17676	CREBBP|Q92793
STK11|Q15831	STRADB|Q9C0K7
EIF3A|Q14152	EIF3F|O00303
CASP10|Q92851	CASP8|Q14790
RPLP0|P05388	RPS16|P62249
FGF2|P09038	FGFR4|P22455
PLAU|P00749	PLG|P00747
CSF2RB|P32927	IL3RA|P26951
RALGAPA2|Q2PPJ7	RALGAPB|Q86X10
GAB1|Q13480	SOS1|Q07889
CTNND1|O60716	FER|P16591
KLRK1|P26718	RAET1E|Q8TD07
PSMC2|P35998	PSMD12|O00232
PTH|P01270	PTH2R|P49190
TSHB|P01222	TSHR|P16473
EIF4A1|P60842	PDCD4|Q53EL6
KDR|P35968	SHB|Q15464
RPL10A|P62906	RPS25|P62851
MRPL10|Q7Z7H8	MRPL23|Q16540
ARF6|P62330	SPAG9|O60271
AGER|Q15109	S100B|P04271
AP2A1|O95782	HIP1|O00291
FOXO4|P98177	SMAD3|P84022
COL13A1|Q5TAT6	FN1|P02751
CASP9|P55211	DCC|P43146
EP300|Q09472	GATA1|P15976
RPL9|P32969	RPS13|P62277
PSMD14|O00487	PSME1|Q06323
DAXX|Q9UER7	FASLG|P48023
CBL|P22681	LCK|P06239
GPAA1|O43292	PIGU|Q9H490
IRF3|Q14653	TMEM173|Q86WV6
RPS23|P62266	RPS4X|P62701
RPL15|P61313	RPS5|P46782
PPARD|Q03181	RXRB|P28702
MST1|P26927	MST1R|Q04912
GEMIN5|Q8TEQ6	GEMIN6|Q8WXD5
BUB1|O43683	MIS12|Q9H081
IRAK4|Q9NWZ3	TICAM2|Q86XR7
CENPA|P49450	CENPN|Q96H22
PRIM2|P49643	RPA1|P27694
FGF6|P10767	FGFR2|P21802
SMAD2|Q15796	TRIM33|Q9UPN9
PFDN1|O60925	PFDN4|Q9NQP4
BCR|P11274	PLCG1|P19174
PPP2CB|P62714	PPP2R5C|Q13362
HIF1A|Q16665	NCOA1|Q15788
CBX3|Q13185	H3F3A|P84243
HIST2H3A|Q71DI3	UHRF1|Q96T88
PSMC6|P62333	PSMD10|O75832
HIST1H3A|P68431	PHF19|Q5T6S3
ING3|Q9NXR8	MORF4L1|Q9UBU8
CTNNB1|P35222	JUP|P14923
RPL27A|P46776	RPL7|P18124
RAB11A|P62491	RAB11FIP2|Q7L804
IRAK4|Q9NWZ3	PELI1|Q96FA3
RPS19|P39019	RPS2|P15880
GLI1|P08151	ITCH|Q96J02
EEF1A1|P68104	RPS23|P62266
CSK|P41240	PXN|P49023
SNX3|O60493	VPS35|Q96QK1
CDC5L|Q99459	PRPF19|Q9UMS4
MED1|Q15648	THRB|P10828
RPS12|P25398	RPS15A|P62244
RYK|P34925	WNT3A|P56704
MSH2|P43246	PMS2|P54278
FGFR1OP|O95684	SCLT1|Q96NL6
GTF2B|Q00403	POLR2A|P24928
SMC1A|Q14683	SRRM1|Q8IYB3
ANAPC1|Q9H1A4	CDC16|Q13042
CUL1|Q13616	NEDD8|Q15843
NCOR1|O75376	TRIM28|Q13263
RPL12|P30050	RPL27|P61353
AGO1|Q9UL18	TNRC6A|Q8NDV7
RARG|P13631	RXRG|P48443
EXOSC4|Q9NPD3	EXOSC6|Q5RKV6
APC|P25054	CTNNB1|P35222
PTK2B|Q14289	TLN1|Q9Y490
EPRS|P07814	RARS|P54136
IL1R1|P14778	TOLLIP|Q9H0E2
MRPS5|P82675	MRPS9|P82933
RPL24|P83731	RPS19|P39019
MED12|Q93074	MED30|Q96HR3
BDP1|A6H8Y1	BRF1|Q92994
SQSTM1|Q13501	UBC|P0CG48
DKK2|Q9UBU2	LRP6|O75581
APLN|Q9ULZ1	APLNR|P35414
CRK|P46108	PTK2|Q05397
RPS12|P25398	RPS4X|P62701
EEA1|Q15075	RAB5B|P61020
PCNA|P12004	RFC4|P35249
CBL|P22681	UBC|P0CG48
PPARG|P37231	RB1|P06400
CSF2RB|P32927	LYN|P07948
IL7R|P16871	JAK3|P52333
RPL6|Q02878	RPSA|P08865
MED14|O60244	MED19|A0JLT2
ITGB6|P18564	TGFB1|P01137
MED19|A0JLT2	MED9|Q9NWA0
CRY2|Q49AN0	TIMELESS|Q9UNS1
SF3B1|O75533	SNRPD3|P62318
RPL7|P18124	RPS5|P46782
MED12|Q93074	MED16|Q9Y2X0
C4B|P0C0L5	CD46|P15529
CASC5|Q8NG31	NDC80|O14777
CXCR4|P61073	GNAI1|P63096
PSMD1|Q99460	PSMD12|O00232
INSR|P06213	PTPN1|P18031
APBB1IP|Q7Z5R6	RAP1A|P62834
EIF3D|O15371	EIF3J|O75822
SMG5|Q9UPR3	SMG7|Q92540
DHX9|Q08211	SNRPB2|P08579
IL2RA|P01589	STAT5B|P51692
INADL|Q8NI35	MPP5|Q8N3R9
RPL11|P62913	RPL7A|P62424
NSL1|Q96IY1	SPC24|Q8NBT2
RPL18A|Q02543	RPL5|P46777
RPS14|P62263	RPS25|P62851
SOCS1|O15524	VAV1|P15498
DNMT3A|Q9Y6K1	HIST1H3A|P68431
SMAD7|O15105	TGFBR2|P37173
EIF3C|Q99613	EIF3F|O00303
APITD1|Q8N2Z9	FANCA|O15360
CCP110|O43303	CEP76|Q8TAP6
RAD21|O60216	SMC3|Q9UQE7
ELK1|P19419	MAPK1|P28482
AIMP1|Q12904	RARS|P54136
MPL|P40238	THPO|P40225
CDK2|P24941	RBL1|P28749
DPM1|O60762	DPM2|O94777
HDAC4|P56524	SIRT1|Q96EB6
RPLP2|P05387	RPSA|P08865
CPSF7|Q8N684	NUDT21|O43809
BARD1|Q99728	XRCC6|P12956
CENPH|Q9H3R5	CENPK|Q9BS16
ORC3|Q9UBD5	ORC4|O43929
NEB|P20929	TMOD1|P28289
PSMB6|P28072	PSMD2|Q13200
GNAQ|P50148	S1PR3|Q99500
IKBKE|Q14164	TBK1|Q9UHD2
TRAF1|Q13077	TRAF2|Q12933
SNRNP70|P08621	SNRPD3|P62318
GRB2|P62993	WIPF1|O43516
ERBB2|P04626	TGFA|P01135
RPL8|P62917	RPS25|P62851
LAT|O43561	LCP2|Q13094
GATAD2B|Q8WXI9	RBBP7|Q16576
ARFGAP1|Q8N6T3	KDELR1|P24390
NPY5R|Q15761	PYY|P10082
FGA|P02671	ITGB3|P05106
IL2RG|P31785	IL7|P13232
CFLAR|O15519	TNFRSF10B|O14763
RPL3|P39023	RPLP0|P05388
TMOD1|P28289	TPM3|P06753
PDGFRB|P09619	SLC9A3R1|O14745
GRAP|Q13588	KIT|P10721
PLK1|P53350	TUBG1|P23258
MED31|Q9Y3C7	MED4|Q9NPJ6
FANCC|Q00597	FANCE|Q9HB96
RPL18|Q07020	RPL23A|P62750
MYOD1|P15172	SMAD4|Q13485
FLNA|P21333	ITGB1|P05556
BIN1|O00499	TP73|O15350
GPAA1|O43292	PIGK|Q92643
RPL11|P62913	RPL18|Q07020
ABCD2|Q9UBJ2	ABCD3|P28288
CDC25B|P30305	YWHAQ|P27348
PPP1CA|P62136	TP53BP2|Q13625
FOXH1|O75593	SMAD3|P84022
RPL32|P62910	RPS2|P15880
PCNT|O95613	TUBGCP3|Q96CW5
LEPR|P48357	PTPN11|Q06124
RPL10|P27635	RPL7A|P62424
MAML1|Q92585	NOTCH4|Q99466
FMOD|Q06828	TGFB1|P01137
CALCRL|Q16602	RAMP2|O60895
MRPL45|Q9BRJ2	MRPL47|Q9HD33
FADD|Q13158	TNFRSF10A|O00220
BGN|P21810	TGFB1|P01137
CRY2|Q49AN0	PER1|O15534
PRKRA|O75569	TARBP2|Q15633
RPS15|P62841	RPS6|P62753
MRPL19|P49406	MRPL9|Q9BYD2
PAN2|Q504Q3	PAN3|Q58A45
PPP1CB|P62140	PPP1R12B|O60237
FFAR1|O14842	GNAQ|P50148
PFDN4|Q9NQP4	VBP1|P61758
MED31|Q9Y3C7	MED9|Q9NWA0
SORBS1|Q9BX66	VCL|P18206
COL5A1|P20908	COL5A3|P25940
RPS14|P62263	RPSA|P08865
BUB1B|O60566	MIS12|Q9H081
GRB7|Q14451	PDGFRB|P09619
AP1B1|Q10567	ARF1|P84077
NTRK1|P04629	SQSTM1|Q13501
RPL12|P30050	RPL3|P39023
MED18|Q9BUE0	MED8|Q96G25
EGFR|P00533	WASL|O00401
RPL18A|Q02543	RPS3|P23396
PSMC1|P62191	PSMD7|P51665
RPL11|P62913	RPL21|P46778
IRAK4|Q9NWZ3	TIRAP|P58753
PPARG|P37231	PPARGC1A|Q9UBK2
MED13|Q9UHV7	MED13L|Q71F56
CRB3|Q9BUF7	INADL|Q8NI35
NUP37|Q8NFH4	SEH1L|Q96EE3
LSM4|Q9Y4Z0	LSM5|Q9Y4Y9
HIF1A|Q16665	JUN|P05412
IL2RB|P14784	SHC1|P29353
MRPL10|Q7Z7H8	MRPL24|Q96A35
PSMB6|P28072	PSMC3|P17980
RPL6|Q02878	RPS15|P62841
ANGPT4|Q9Y264	TEK|Q02763
RPL4|P36578	RPS19|P39019
CASP8|Q14790	RIPK1|Q13546
ATR|Q13535	CEP164|Q9UPV0
ARHGEF12|Q9NZN5	GNA13|Q14344
ITGA6|P23229	ITGB4|P16144
GTF2F1|P35269	GTF2F2|P13984
NCK2|O43639	WASL|O00401
BCL2|P10415	BIK|Q13323
RPL11|P62913	RPLP0|P05388
DOCK1|Q14185	RHOG|P84095
ICT1|Q14197	MRPS18B|Q9Y676
RAD52|P43351	RPA1|P27694
STAG1|Q8WVM7	STAG2|Q8N3U4
NOXA1|Q86UR1	NOXO1|Q8NFA2
RPL24|P83731	RPS15A|P62244
CEP290|O15078	CEP97|Q8IW35
EIF4A2|Q14240	EIF4G1|Q04637
NDUFA12|Q9UI09	NDUFA6|P56556
PRMT5|O14744	SMARCA4|P51532
RPL4|P36578	RPLP1|P05386
GLG1|Q92896	SELE|P16581
RPL23|P62829	RPS20|P60866
HNRNPK|P61978	SNRPA|P09012
MRPS18B|Q9Y676	MRPS35|P82673
PHF5A|Q7RTV0	SF3B4|Q15427
PARVA|Q9NVD7	PXN|P49023
PSMB6|P28072	PSMD8|P48556
ERCC5|P28715	GTF2H1|P32780
RPL10|P27635	RPS26|P62854
CD247|P20963	ZAP70|P43403
CASP10|Q92851	FADD|Q13158
PCNA|P12004	POLD1|P28340
CDK8|P49336	MED23|Q9ULK4
NUP205|Q92621	NUP93|Q8N1F7
EEF1A1|P68104	RPL18A|Q02543
RPL24|P83731	RPS5|P46782
RPL9|P32969	RPS15A|P62244
PSMB4|P28070	PSMD6|Q15008
RPL10|P27635	RPL27A|P46776
SMURF2|Q9HAU4	TGFBR2|P37173
KDR|P35968	NRP1|O14786
PSMC6|P62333	PSMD6|Q15008
RPS7|P62081	RPS8|P62241
PSMA5|P28066	PSMD2|Q13200
HSF1|Q00613	HSPA8|P11142
ATXN7L3|Q14CW9	CCDC101|Q96ES7
NDUFA9|Q16795	NDUFV1|P49821
CDK8|P49336	MED29|Q9NX70
PRKAR1A|P10644	PRKAR1B|P31321
STX4|Q12846	VAMP8|Q9BV40
CCK|P06307	CCKBR|P32239
NDE1|Q9NXR1	PAFAH1B1|P43034
GNB4|Q9HAV0	GNG13|Q9P2W3
RPL8|P62917	RPS13|P62277
DLD|P09622	PDHX|O00330
PSMB3|P49720	PSMC2|P35998
PSMB1|P20618	PSMC5|P62195
ATM|Q13315	MRE11A|P49959
EPOR|P19235	KIT|P10721
AR|P10275	MED1|Q15648
MED11|Q9P086	MED14|O60244
RARA|P10276	RXRB|P28702
APC|P25054	SIAH1|Q8IUQ4
MED30|Q96HR3	MED6|O75586
RPL14|P50914	RPL35|P42766
JUN|P05412	SMARCD1|Q96GM5
RPS13|P62277	RPS26|P62854
CASP8|Q14790	TNFSF10|P50591
CDK8|P49336	MED7|O43513
RPLP1|P05386	RPS10|P46783
PRLR|P16471	PTPN11|Q06124
CDC42|P60953	PRKCZ|Q05513
COL7A1|Q02388	FN1|P02751
RPS11|P62280	RPS26|P62854
CTLA4|P16410	LCK|P06239
RPL23|P62829	RPS15A|P62244
CALM1|P62158	DLG3|Q92796
DYNC1H1|Q14204	DYNLL1|P63167
FGG|P02679	ITGB3|P05106
FANCA|O15360	FANCM|Q8IYD8
MED11|Q9P086	MED12|Q93074
CSNK1E|P49674	PCM1|Q15154
CCNH|P51946	ERCC3|P19447
MED17|Q9NVC6	MED19|A0JLT2
BLM|P54132	TOP3A|Q13472
MRPL2|Q5T653	MRPL4|Q9BYD3
RPS12|P25398	RPS18|P62269
SAP130|Q9H0E3	SIN3A|Q96ST3
TNFRSF13B|O14836	TRAF6|Q9Y4K3
RPA2|P15927	SMARCAL1|Q9NZC9
GRB2|P62993	PIK3R2|O00459
RPL3|P39023	RPS20|P60866
PDGFRB|P09619	SHC1|P29353
PFDN1|O60925	PFDN5|Q99471
ICAM2|P13598	ITGAM|P11215
BRMS1|Q9HCU9	SAP30|O75446
PDS5A|Q29RF7	WAPAL|Q7Z5K2
IDH3A|P50213	IDH3B|O43837
CD8A|P01732	HLA-E|P13747
ACTL6A|O96019	MORF4L1|Q9UBU8
RPS16|P62249	RPS24|P62847
PFDN2|Q9UHV9	VBP1|P61758
DMAP1|Q9NPF5	MRGBP|Q9NV56
AREG|P15514	EGFR|P00533
FUS|P35637	HNRNPL|P14866
GAB2|Q9UQC2	PLCG2|P16885
FANCA|O15360	FANCC|Q00597
CAB39|Q9Y376	STRADA|Q7RTN6
E2F4|Q16254	SMAD2|Q15796
PSMB3|P49720	PSMC1|P62191
MED10|Q9BTT4	MED8|Q96G25
AKAP9|Q99996	GRIN1|Q05586
AURKB|Q96GD4	TACC1|O75410
RNPS1|Q15287	SRSF1|Q07955
RPS16|P62249	RPS2|P15880
CETN2|P41208	SFI1|A8K8P3
ITGB3|P05106	VTN|P04004
GNAO1|P09471	GRM6|O15303
CBL|P22681	SHC1|P29353
PPP1CB|P62140	TP53BP2|Q13625
ARCN1|P48444	COPZ1|P61923
ESR1|P03372	HDAC4|P56524
PSMC2|P35998	PSMD14|O00487
BUB1|O43683	ZWINT|O95229
E2F2|Q14209	RYBP|Q8N488
ASH2L|Q9UBL3	RBBP5|Q15291
SPTA1|P02549	SPTB|P11277
IL2RB|P14784	IL2RG|P31785
HIST1H4A|P62805	SMARCA5|O60264
PSMC5|P62195	PSMD12|O00232
HDAC2|Q92769	SMARCA5|O60264
RPL18A|Q02543	RPL7|P18124
RPL15|P61313	RPL23|P62829
BUB1|O43683	PLK1|P53350
RPS18|P62269	RPSA|P08865
PELI2|Q9HAT8	TRAF6|Q9Y4K3
BAK1|Q16611	BID|P55957
CENPA|P49450	NPM1|P06748
BRCA1|P38398	UIMC1|Q96RL1
RPL12|P30050	RPL23A|P62750
COL17A1|Q9UMD9	ITGA6|P23229
BCAR1|P56945	RAPGEF1|Q13905
SOCS3|O14543	TCEB1|Q15369
GNAQ|P50148	GRM7|Q14831
RPL17|P18621	RPS4X|P62701
IRAK1|P51617	PELI1|Q96FA3
MAGOH|P61326	RBM8A|Q9Y5S9
EXOSC2|Q13868	EXOSC6|Q5RKV6
ABL1|P00519	ROBO1|Q9Y6N7
RPL8|P62917	RPS4X|P62701
ACD|Q96AP0	TERF1|P54274
MED27|Q6P2C8	MED30|Q96HR3
PCNA|P12004	RFC1|P35251
CDC7|O00311	CLSPN|Q9HAW4
RPL7|P18124	RPL8|P62917
ARHGEF6|Q15052	PARVB|Q9HBI1
CDC6|Q99741	MCM7|P33993
NTN1|O95631	UNC5C|O95185
BAZ2A|Q9UIF9	HDAC1|Q13547
INSL3|P51460	RXFP2|Q8WXD0
HUS1|O60921	RAD17|O75943
PSMC5|P62195	PSMD3|O43242
F2|P00734	GP5|P40197
POLR2A|P24928	POLR2B|P30876
MED27|Q6P2C8	MED9|Q9NWA0
IGFALS|P35858	IGFBP5|P24593
BARD1|Q99728	CSTF1|Q05048
MEF2C|Q06413	MYOD1|P15172
HNRNPA3|P51991	PTBP1|P26599
HUS1|O60921	RAD1|O60671
RPL18|Q07020	RPS16|P62249
AP2M1|Q96CW1	CLTC|Q00610
FCGR2B|P31994	INPP5D|Q92835
GIT1|Q9Y2X7	PAK1|Q13153
AR|P10275	NR3C1|P04150
KPNB1|Q14974	SREBF2|Q12772
FADD|Q13158	FASLG|P48023
MRPL47|Q9HD33	MRPL9|Q9BYD2
RPLP0|P05388	RPS25|P62851
CENPJ|Q9HC77	CEP192|Q8TEP8
ACTN2|P35609	CAMK2G|Q13555
CBL|P22681	PDGFRB|P09619
RPL4|P36578	RPS2|P15880
DGCR8|Q8WYQ5	DROSHA|Q9NRR4
EPHB2|P29323	KALRN|O60229
ERBB4|Q15303	NRG3|P56975
PIK3R1|P27986	SHC1|P29353
NCK1|P16333	PLCG1|P19174
RPS24|P62847	RPS8|P62241
RPL12|P30050	RPS12|P25398
CRKL|P46109	PTPN11|Q06124
ATP1A1|P05023	FXYD2|P54710
TAF1|P21675	TAF12|Q16514
E2F4|Q16254	RBL1|P28749
RPL35|P42766	RPS3A|P61247
CD86|P42081	CTLA4|P16410
CCR6|P51684	DEFB1|P60022
BIRC3|Q13489	UBC|P0CG48
CCL28|Q9NRJ3	CCR10|P46092
NDUFB8|O95169	NDUFS3|O75489
GNB1|P62873	GNG11|P61952
SEC23A|Q15436	SEC24A|O95486
ARID4A|P29374	BRMS1|Q9HCU9
CDCA8|Q53HL2	INCENP|Q9NQS7
TAP1|Q03518	TAPBP|O15533
ORC3|Q9UBD5	ORC6|Q9Y5N6
ATXN7|O15265	TAF12|Q16514
ITGA1|P56199	PTPN2|P17706
DYNC1I2|Q13409	DYNLL1|P63167
MASP2|O00187	MBL2|P11226
RPS27A|P62979	SMAD4|Q13485
CALM1|P62158	NOS3|P29474
MSH4|O15457	MSH5|O43196
RPS28|P62857	RPS6|P62753
SF3A2|Q15428	SNRNP200|O75643
CD247|P20963	LCK|P06239
RPL6|Q02878	RPS23|P62266
FYB|O15117	SKAP1|Q86WV1
FOXP3|Q9BZS1	NFATC2|Q13469
RPS16|P62249	RPS7|P62081
NCK1|P16333	PXN|P49023
NDUFB10|O96000	NDUFS1|P28331
RANBP2|P49792	XPO1|O14980
PSMB6|P28072	PSMD14|O00487
C5|P01031	C6|P13671
GCK|P35557	GCKR|Q14397
EIF3A|Q14152	EIF3D|O15371
RPTOR|Q8N122	ULK1|O75385
DKK1|O94907	KREMEN1|Q96MU8
KAT8|Q9H7Z6	MSL2|Q9HCI7
TAB1|Q15750	TRAF6|Q9Y4K3
RPL22|P35268	RPS26|P62854
IKBKG|Q9Y6K9	TAB3|Q8N5C8
MYO5B|Q9ULV0	RAB11FIP2|Q7L804
RPL37A|P61513	RPS3|P23396
ORC5|O43913	ORC6|Q9Y5N6
TAF10|Q12962	TAF3|Q5VWG9
MYD88|Q99836	TLR2|O60603
HDAC2|Q92769	MXD1|Q05195
TBK1|Q9UHD2	TNFAIP3|P21580
RPLP2|P05387	RPS26|P62854
SNRPB|P14678	SRRM1|Q8IYB3
NUP107|P57740	NUP160|Q12769
CDK8|P49336	MED9|Q9NWA0
RPS10|P46783	RPS19|P39019
RPL7|P18124	RPS20|P60866
RFWD2|Q8NHY2	TP53|P04637
RPL7A|P62424	RPS19|P39019
CRCP|O75575	POLR3B|Q9NW08
MED1|Q15648	NR1I3|Q14994
NUP160|Q12769	SEH1L|Q96EE3
MED13|Q9UHV7	MED26|O95402
ACVR2A|P27037	ENG|P17813
CASP1|P29466	PYCARD|Q9ULZ3
MCM2|P49736	ORC6|Q9Y5N6
IFNAR2|P48551	IFNB1|P01574
KIT|P10721	PTPN6|P29350
PRKAA1|Q13131	PRKAG3|Q9UGI9
PSMA3|P25788	PSMD13|Q9UNM6
NR3C1|P04150	PRKACA|P17612
IRF7|Q92985	MYD88|Q99836
RPS24|P62847	RPS9|P46781
MRPL44|Q9H9J2	MRPL9|Q9BYD2
F2|P00734	THBD|P07204
LAT|O43561	VAV1|P15498
PFDN6|O15212	VBP1|P61758
IL1R1|P14778	TICAM2|Q86XR7
ICAM4|Q14773	ITGAM|P11215
NTRK1|P04629	RAP1A|P62834
EXOSC1|Q9Y3B2	EXOSC7|Q15024
PARK2|O60260	SEPT4|O43236
CHD4|Q14839	MBD3|O95983
CDC40|O60508	PRPF19|Q9UMS4
KATNA1|O75449	PAFAH1B1|P43034
PSMB6|P28072	PSMC6|P62333
F10|P00742	F3|P13726
IRAK1|P51617	PELI2|Q9HAT8
RPL27A|P46776	RPL8|P62917
BLNK|Q8WV28	SH3KBP1|Q96B97
RPL22|P35268	RPL24|P83731
ILK|Q13418	LIMS2|Q7Z4I7
ABI1|Q8IZP0	SOS1|Q07889
RPL11|P62913	RPS23|P62266
GRB10|Q13322	NEDD4|P46934
C4BPB|P20851	PROS1|P07225
MED26|O95402	MED31|Q9Y3C7
ITGB4|P16144	PTK2|Q05397
RPS12|P25398	RPS23|P62266
MED1|Q15648	MED24|O75448
SNRPD2|P62316	SNRPD3|P62318
SYVN1|Q86TM6	VCP|P55072
RPL13|P26373	RPL23|P62829
CDH3|P22223	CTNNA1|P35221
RPS13|P62277	RPS28|P62857
RPS10|P46783	RPS12|P25398
GTF2F2|P13984	TAF5|Q15542
GNAI1|P63096	GNAI3|P08754
RAF1|P04049	TSC22D3|Q99576
MET|P08581	RANBP10|Q6VN20
SMAD7|O15105	STRAP|Q9Y3F4
HDAC4|P56524	YWHAE|P62258
IL15RA|Q13261	IL2RG|P31785
CD55|P08174	CD97|P48960
POLR2B|P30876	POLR2D|O15514
CEP76|Q8TAP6	CEP97|Q8IW35
MCM2|P49736	ORC3|Q9UBD5
CCDC101|Q96ES7	SUPT7L|O94864
POLR2C|P19387	SUPT5H|O00267
CDC40|O60508	SNRPA1|P09661
GEMIN4|P57678	SMN1|Q16637
RPL37A|P61513	RPS5|P46782
CENPJ|Q9HC77	CEP97|Q8IW35
LCK|P06239	PTK2B|Q14289
BTK|Q06187	LYN|P07948
ADRB2|P07550	ARRB2|P32121
DCP1B|Q8IZD4	EDC3|Q96F86
EIF3E|P60228	EIF3I|Q13347
CTNNB1|P35222	IQGAP1|P46940
KIF2C|Q99661	PLK1|P53350
RPL12|P30050	RPL6|Q02878
FANCA|O15360	FANCE|Q9HB96
APBB1|O00213	APP|P05067
F3|P13726	F7|P08709
CDK7|P50613	GTF2H2|Q13888
NDUFS2|O75306	NDUFS6|O75380
TLR2|O60603	TLR6|Q9Y2C9
CBX4|O00257	PHC1|P78364
CXCL10|P02778	CXCR3|P49682
NCOA1|Q15788	RARB|P10826
NCKIPSD|Q9NZQ3	WAS|P42768
PCNA|P12004	PMS2|P54278
NR3C1|P04150	SMARCA4|P51532
HDAC2|Q92769	SUDS3|Q9H7L9
MRPL28|Q13084	MRPL9|Q9BYD2
IL2RB|P14784	SYK|P43405
RAD51|Q06609	RAD52|P43351
RPS2|P15880	RPS28|P62857
NXF1|Q9UBU9	NXT2|Q9NPJ8
CSTF1|Q05048	CSTF3|Q12996
IL18|Q14116	IL18R1|Q13478
RBBP4|Q09028	SAP30|O75446
HNRNPA1|P09651	HNRNPR|O43390
MRPL43|Q8N983	MRPL47|Q9HD33
NCAPG|Q9BPX3	SMC2|O95347
ACTR1A|P61163	DCTN1|Q14203
DSN1|Q9H410	NUF2|Q9BZD4
HMGB1|P09429	TLR4|O00206
KLRC3|Q07444	KLRD1|Q13241
RBBP7|Q16576	SIN3B|O75182
DLG4|P78352	GRIN1|Q05586
EGFR|P00533	EPN1|Q9Y6I3
DYNC2H1|Q8NCM8	DYNC2LI1|Q8TCX1
CX3CL1|P78423	CX3CR1|P49238
TAF1C|Q15572	UBTF|P17480
RPL10|P27635	RPL23A|P62750
HNRNPF|P52597	NCBP2|P52298
KARS|Q15046	QARS|P47897
EIF2B3|Q9NR50	EIF2S2|P20042
BSG|P35613	SLC16A3|O15427
MRPL11|Q9Y3B7	MRPL39|Q9NYK5
PHF5A|Q7RTV0	SF3B3|Q15393
BIRC2|Q13490	UBE2D2|P62837
CTNNB1|P35222	YWHAZ|P63104
RPS13|P62277	RPS3A|P61247
NDUFA2|O43678	NDUFS3|O75489
PSMC3|P17980	PSMD8|P48556
TNFRSF13B|O14836	TNFSF13B|Q9Y275
RPL35|P42766	RPS20|P60866
NCOR2|Q9Y618	RXRG|P48443
CALM1|P62158	IQGAP1|P46940
CCDC101|Q96ES7	ZZZ3|Q8IYH5
SMARCA4|P51532	SMARCD1|Q96GM5
ITGA5|P08648	SPP1|P10451
SH3BP2|P78314	ZAP70|P43403
RPL21|P46778	RPL22|P35268
TBCD|Q9BTW9	TBCE|Q15813
MEN1|O00255	RBBP5|Q15291
VPS26A|O75436	VPS29|Q9UBQ0
GNB1|P62873	TBXA2R|P21731
CASP2|P42575	CRADD|P78560
MED15|Q96RN5	SMAD2|Q15796
SRP54|P61011	SRP68|Q9UHB9
DDX23|Q9BUQ8	SNRPD2|P62316
EIF4A3|P38919	RPS11|P62280
NDUFS8|O00217	NDUFV1|P49821
POLDIP3|Q9BY77	RPS6KB1|P23443
RPS12|P25398	RPS26|P62854
RPL14|P50914	RPL26L1|Q9UNX3
EFNB1|P98172	SDCBP|O00560
NUP133|Q8WUM0	SEH1L|Q96EE3
FABP4|P15090	LIPE|Q05469
NFYB|P25208	TP53|P04637
LYN|P07948	SH2B2|O14492
EPS8|Q12929	USP6NL|Q92738
SMAD4|Q13485	UBA52|P62987
XCL2|Q9UBD3	XCR1|P46094
AEBP2|Q6ZN18	EZH2|Q15910
PSMB5|P28074	PSMD4|P55036
BBC3|Q96PG8	BCL2A1|Q16548
TAF5|Q15542	TAF9B|Q9HBM6
RPS12|P25398	RPS20|P60866
MED11|Q9P086	MED20|Q9H944
EFNB1|P98172	TIAM1|Q13009
PSMA2|P25787	PSMC4|P43686
PLXNC1|O60486	SEMA7A|O75326
IL6|P05231	IL6ST|P40189
CDC25B|P30305	YWHAB|P31946
RPL5|P46777	RPS3A|P61247
EP300|Q09472	SMAD4|Q13485
GTF2B|Q00403	GTF2H4|Q92759
MSL1|Q68DK7	MSL3|Q8N5Y2
EXOSC3|Q9NQT5	KHSRP|Q92945
MBD3|O95983	MTA1|Q13330
RPL13|P26373	RPL4|P36578
RPL23A|P62750	RPS11|P62280
CABIN1|Q9Y6J0	MEF2D|Q14814
MRPS7|Q9Y2R9	TUFM|P49411
MED19|A0JLT2	MED4|Q9NPJ6
SF3A2|Q15428	SF3B5|Q9BWJ5
GEMIN6|Q8WXD5	GEMIN7|Q9H840
ARRB2|P32121	SRC|P12931
RPS27|P42677	RPS3|P23396
CDK8|P49336	MED11|Q9P086
RPL9|P32969	RPS2|P15880
EIF4A2|Q14240	EIF4G3|O43432
TOMM40|O96008	TOMM7|Q9P0U1
TADA3|O75528	TAF5L|O75529
MAPRE1|Q15691	PRKACA|P17612
CEP164|Q9UPV0	TTBK2|Q6IQ55
PINX1|Q96BK5	TERT|O14746
POLR2F|P61218	POLR3D|P05423
RPL23A|P62750	RPL7|P18124
CASK|O14936	PARK2|O60260
ATR|Q13535	CLSPN|Q9HAW4
ABCD3|P28288	PEX19|P40855
IL3|P08700	PIK3CD|O00329
DHX9|Q08211	SNRPB|P14678
SNRPA1|P09661	SNRPD2|P62316
IL1R1|P14778	IL1RAP|Q9NPH3
LPAR2|Q9HBW0	SLC9A3R2|Q15599
RPL7A|P62424	RPS23|P62266
RAB1A|P62820	USO1|O60763
MED25|Q71SY5	MED8|Q96G25
CFLAR|O15519	TNFRSF10A|O00220
NEDD4|P46934	UBC|P0CG48
PSMB3|P49720	PSMD3|O43242
MED1|Q15648	RORA|P35398
ACTN1|P12814	PTK2|Q05397
ASB8|Q9H765	TCEB1|Q15369
RPL18|Q07020	RPL7A|P62424
GTF2H1|P32780	POLR2A|P24928
CDC7|O00311	ORC5|O43913
ATF2|P15336	JUND|P17535
C1QA|P02745	C1QC|P02747
E2F4|Q16254	RBL2|Q08999
RPL14|P50914	RPL24|P83731
MND1|Q9BWT6	PSMC3IP|Q9P2W1
AR|P10275	PRDX1|Q06830
MEF2A|Q02078	MYOD1|P15172
PDGFRB|P09619	STAT1|P42224
GNB1|P62873	PTH1R|Q03431
CPLX1|O14810	SNAP25|P60880
SAP130|Q9H0E3	TAF10|Q12962
F2R|P25116	GNA15|P30679
PSMC3|P17980	PSMD6|Q15008
CDK8|P49336	MED24|O75448
ACTR2|P61160	ARPC5|O15511
RPS14|P62263	RPS5|P46782
AP2A2|O94973	NUMB|P49757
CD2AP|Q9Y5K6	NPHS2|Q9NP85
ING4|Q9UNL4	MEAF6|Q9HAF1
FANCM|Q8IYD8	TOP3A|Q13472
DDX20|Q9UHI6	SNRPG|P62308
RPL18|Q07020	RPS8|P62241
RPS11|P62280	RPS6|P62753
NEDD8|Q15843	TP53|P04637
UBC|P0CG48	UCHL5|Q9Y5K5
RPL18A|Q02543	RPL6|Q02878
PSMB2|P49721	PSMB4|P28070
SLC3A2|P08195	SLC7A10|Q9NS82
ERBB3|P21860	NRG2|O14511
FGFR1|P11362	GRB2|P62993
RPS14|P62263	RPS18|P62269
CCP110|O43303	CEP290|O15078
RPS16|P62249	RPSA|P08865
RPL5|P46777	RPLP0|P05388
MED19|A0JLT2	MED29|Q9NX70
GRIN1|Q05586	GRIN2A|Q12879
TUBG1|P23258	TUBGCP5|Q96RT8
CEP72|Q9P209	PCM1|Q15154
DDX20|Q9UHI6	SNRPD2|P62316
GP1BA|P07359	VWF|P04275
TREM1|Q9NP99	TYROBP|O43914
GP1BB|P13224	GP9|P14770
BUB1|O43683	NSL1|Q96IY1
DSN1|Q9H410	PMF1|Q6P1K2
RPL37A|P61513	RPS3A|P61247
MAML2|Q8IZL2	NOTCH1|P46531
E2F3|O00716	TFE3|P19532
YWHAB|P31946	ZFP36|P26651
POLR2F|P61218	SUPT5H|O00267
TAF1|P21675	TAF5|Q15542
IL1RAP|Q9NPH3	TOLLIP|Q9H0E2
ACTB|P60709	RUVBL2|Q9Y230
PSMB5|P28074	PSMD1|Q99460
RPL10A|P62906	RPL23A|P62750
TCEB2|Q15370	VHL|P40337
CCDC101|Q96ES7	KAT2A|Q92830
CCDC101|Q96ES7	TADA1|Q96BN2
ITK|Q08881	LCK|P06239
B2M|P61769	HLA-F|P30511
MAP3K7|O43318	TAB3|Q8N5C8
CD8A|P01732	CD8B|P10966
MRPL28|Q13084	MRPL39|Q9NYK5
EIF3A|Q14152	EIF3J|O75822
IRF7|Q92985	TANK|Q92844
CDK6|Q00534	CDKN2D|P55273
RBX1|P62877	SKP2|Q13309
ACTB|P60709	CCT5|P48643
SNAPC1|Q16533	SNAPC3|Q92966
PSMA3|P25788	PSMD11|O00231
CRY1|Q16526	FBXL3|Q9UKT7
MAP3K3|Q99759	SQSTM1|Q13501
EXOSC2|Q13868	KHSRP|Q92945
FGF4|P08620	FGFR1|P11362
ING3|Q9NXR8	YEATS4|O95619
PDGFRB|P09619	PTEN|P60484
RPL30|P62888	RPS9|P46781
GRB7|Q14451	KIT|P10721
RPL18|Q07020	RPS4X|P62701
FGF18|O76093	FGFR4|P22455
CD74|P04233	HLA-DRA|P01903
GRIK3|Q13003	GRIK5|Q16478
ADORA1|P30542	GNAO1|P09471
GEMIN7|Q9H840	SNRPB|P14678
RPL15|P61313	RPL24|P83731
CHMP4C|Q96CF2	PDCD6IP|Q8WUM4
RPL24|P83731	RPS11|P62280
PSMB1|P20618	PSMC6|P62333
RPS20|P60866	RPS3|P23396
RPL14|P50914	RPSA|P08865
CRK|P46108	SHB|Q15464
KMT2D|O14686	RBBP5|Q15291
FBXW8|Q8N3Y1	RBX1|P62877
CENPN|Q96H22	CENPQ|Q7L2Z9
ICAM1|P05362	ITGB2|P05107
APC|P25054	PPP2CA|P67775
ESR1|P03372	GNB1|P62873
SNRPD3|P62318	SNRPG|P62308
JAG1|P78504	NOTCH3|Q9UM47
PPARD|Q03181	RXRA|P19793
RPL11|P62913	RPS11|P62280
DYNC1I1|O14576	DYNLL2|Q96FJ2
HNRNPU|Q00839	POLR2A|P24928
ATP5A1|P25705	ATP5D|P30049
ALYREF|Q86V81	NXF1|Q9UBU9
CCL21|O00585	CCR7|P32248
TERF1|P54274	TERF2|Q15554
PTPRC|P08575	SEMA4D|Q92854
CEBPB|P17676	RELA|Q04206
RPL27A|P46776	RPS3|P23396
PTPN11|Q06124	RET|P07949
EP300|Q09472	SIRT1|Q96EB6
POLA1|P09884	PRIM2|P49643
SRSF1|Q07955	SRSF9|Q13242
PSMA5|P28066	PSMD14|O00487
RPS3|P23396	RPS5|P46782
BDKRB2|P30411	GNA11|P29992
NR3C1|P04150	SMARCD1|Q96GM5
RAB11A|P62491	RAB11FIP3|O75154
BMP2|P12643	GREM1|O60565
GH2|P01242	GHR|P10912
ITGB3|P05106	PTK2|Q05397
JADE1|Q6IE81	MEAF6|Q9HAF1
IDH3B|O43837	IDH3G|P51553
MDM2|Q00987	YY1|P25490
NFKBIA|P25963	SKP1|P63208
IFNGR1|P15260	JAK1|P23458
SHC1|P29353	TEC|P42680
RPL15|P61313	RPL9|P32969
CD2BP2|O95400	SNRPA|P09012
BLZF1|Q9H2G9	RAB2A|P61019
BRCA1|P38398	UBE2D3|P61077
ARHGEF11|O15085	PLXNB1|O43157
MAVS|Q7Z434	TRAF6|Q9Y4K3
PCNT|O95613	TUBGCP2|Q9BSJ2
RPL24|P83731	RPL5|P46777
ANAPC4|Q9UJX5	CDC20|Q12834
IL4|P05112	IL4R|P24394
CDC6|Q99741	CDT1|Q9H211
PRPF19|Q9UMS4	SNRPA1|P09661
GEMIN4|P57678	GEMIN5|Q8TEQ6
SKI|P12755	SMAD3|P84022
LCK|P06239	STAT1|P42224
DDOST|P39656	SSR3|Q9UNL2
PDIA3|P30101	TAP1|Q03518
PDGFRB|P09619	S1PR1|P21453
ENAH|Q8N8S7	FYB|O15117
RPL13|P26373	RPL19|P84098
MBIP|Q9NS73	WDR5|P61964
PSMD12|O00232	PSMD2|Q13200
RPL13|P26373	RPL26L1|Q9UNX3
RPL22|P35268	RPL23A|P62750
L1CAM|P32004	RANBP9|Q96S59
EXOSC1|Q9Y3B2	EXOSC3|Q9NQT5
MRPS23|Q9Y3D9	MRPS31|Q92665
RPL17|P18621	RPL26|P61254
RPL10|P27635	RPS11|P62280
ITGA8|P53708	NPNT|Q6UXI9
TERT|O14746	XRCC5|P13010
RPL10|P27635	RPS15A|P62244
RPL10|P27635	RPL8|P62917
CUL1|Q13616	FBXO3|Q9UK99
FCGR1A|P12314	SYK|P43405
PSMC4|P43686	PSMD11|O00231
NDUFS3|O75489	NDUFS7|O75251
SKA1|Q96BD8	SKA2|Q8WVK7
GP6|Q9HCN6	LYN|P07948
SNAPC4|Q5SXM2	SNAPC5|O75971
TAF11|Q15544	TAF12|Q16514
ISG15|P05161	UBA7|P41226
ICT1|Q14197	MRPL55|Q7Z7F7
CCR5|P51681	GNAI2|P04899
AATF|Q9NY61	RB1|P06400
GATAD2A|Q86YP4	MBD3|O95983
RPL18A|Q02543	RPLP0|P05388
HBP1|O60381	MYC|P01106
ERBB4|Q15303	WWP1|Q9H0M0
IHH|Q14623	PTCH1|Q13635
RPS24|P62847	RPS3A|P61247
GNA13|Q14344	S1PR2|O95136
ANAPC2|Q9UJX6	MAD2L1|Q13257
NCAM1|P13591	NCAN|O14594
PTPN6|P29350	SIRPA|P78324
DCC|P43146	PTK2|Q05397
CDC23|Q9UJX2	CDC27|P30260
LIMS1|P48059	NCK2|O43639
ARID4A|P29374	SAP30|O75446
GNA15|P30679	LTB4R|Q15722
APC|P25054	GSK3B|P49841
MAX|P61244	TRRAP|Q9Y4A5
RPL5|P46777	RPL9|P32969
RPS23|P62266	RPS7|P62081
TAB1|Q15750	TAB3|Q8N5C8
FBLIM1|Q8WUP2	FERMT2|Q96AC1
MED23|Q9ULK4	MED9|Q9NWA0
GUCY1A3|Q02108	GUCY1B3|Q02153
EIF4A1|P60842	PAIP1|Q9H074
CENPP|Q6IPU0	CENPQ|Q7L2Z9
CDK7|P50613	POLR2A|P24928
SNRPE|P62304	SNRPG|P62308
ARRB2|P32121	HTR2C|P28335
CCT7|Q99832	CCT8|P50990
RPL23|P62829	RPS5|P46782
NFATC1|O95644	PPP3R1|P63098
HDAC3|O15379	NFKBIA|P25963
MED11|Q9P086	MED18|Q9BUE0
HTT|P42858	SH3GL3|Q99963
CDH15|P55291	CTNNA1|P35221
IFIT1|P09914	ISG15|P05161
PSMC6|P62333	PSMD12|O00232
MRPL35|Q9NZE8	MRPL9|Q9BYD2
EPN2|O95208	EPS15|P42566
BTK|Q06187	SYK|P43405
HLA-DQA1|P01909	SH3GL2|Q99962
PFDN2|Q9UHV9	PFDN4|Q9NQP4
TAF3|Q5VWG9	TAF4|O00268
ERCC3|P19447	MNAT1|P51948
TERF2|Q15554	TERF2IP|Q9NYB0
BRPF1|P55201	KAT6A|Q92794
RPL10A|P62906	RPS19|P39019
BARD1|Q99728	NBN|O60934
RPS27A|P62979	RPSA|P08865
PRKAB1|Q9Y478	PRKAG2|Q9UGJ0
RPL9|P32969	RPS26|P62854
KAT2A|Q92830	TAF10|Q12962
WIF1|Q9Y5W5	WNT5A|P41221
PSMA2|P25787	PSMC6|P62333
CCDC101|Q96ES7	TRRAP|Q9Y4A5
INSIG2|Q9Y5U4	SCAP|Q12770
MYB|P10242	SIN3A|Q96ST3
RPL23A|P62750	RPL27A|P46776
ING3|Q9NXR8	RUVBL1|Q9Y265
RPS3A|P61247	RPSA|P08865
NUP160|Q12769	SEC13|P55735
NFKB2|Q00653	RELB|Q01201
HBB|P68871	HP|P00738
CD2BP2|O95400	SNRNP200|O75643
NCF2|P19878	RAC1|P63000
FGF1|P05230	FGFR2|P21802
AURKA|O14965	TACC1|O75410
PSME1|Q06323	PSME2|Q9UL46
EED|O75530	JARID2|Q92833
AIMP2|Q13155	EPRS|P07814
CALM1|P62158	CAMK2G|Q13555
TNFRSF1B|P20333	TRAF3|Q13114
CTDP1|Q9Y5B0	GTF2F1|P35269
GTF2F2|P13984	POLR2G|P62487
SUPT3H|O75486	TAF6L|Q9Y6J9
INSR|P06213	IRS1|P35568
POLR1A|O95602	UBTF|P17480
INPP5D|Q92835	PTPN11|Q06124
GAB1|Q13480	NCK1|P16333
RPS2|P15880	RPS25|P62851
TSC1|Q92574	YWHAH|Q04917
PRKCA|P17252	SDC4|P31431
AKAP9|Q99996	CALM1|P62158
RPL27|P61353	RPS2|P15880
RPS28|P62857	RPSA|P08865
BMI1|P35226	RING1|Q06587
BMP2|P12643	FSTL1|Q12841
IFNAR2|P48551	STAT2|P52630
BMF|Q96LC9	DYNLL2|Q96FJ2
AR|P10275	NR0B1|P51843
C5|P01031	C8B|P07358
RPL6|Q02878	RPL9|P32969
SF3B3|Q15393	SMC1A|Q14683
PRL|P01236	PRLR|P16471
ATF2|P15336	H2AFY|O75367
IRAK3|Q9Y616	MYD88|Q99836
BCL10|O95999	CHUK|O15111
ACTN2|P35609	GRIN1|Q05586
CENPT|Q96BT3	CENPW|Q5EE01
PSMD14|O00487	PSMD4|P55036
CNOT2|Q9NZN8	CNOT6L|Q96LI5
PTPN21|Q16825	SRC|P12931
SAP30|O75446	YY1|P25490
FCN2|Q15485	MASP1|P48740
CBL|P22681	SPRY1|O43609
RPS16|P62249	RPS27|P42677
CBX8|Q9HC52	RING1|Q06587
ANAPC13|Q9BS18	CDC16|Q13042
MRPL28|Q13084	MRPL32|Q9BYC8
NCOA3|Q9Y6Q9	RARA|P10276
EGF|P01133	GRB2|P62993
RPS15A|P62244	RPS3|P23396
MED12|Q93074	MED20|Q9H944
BIRC3|Q13489	UBE2D1|P51668
CSNK1A1|P48729	NFATC3|Q12968
CUL3|Q13618	KLHL9|Q9P2J3
MED19|A0JLT2	MED23|Q9ULK4
H2AFX|P16104	RAD50|Q92878
SST|P61278	SSTR4|P31391
SCNN1A|P37088	SCNN1G|P51170
SPTA1|P02549	SPTBN1|Q01082
EZH2|Q15910	JARID2|Q92833
CSRP2BP|Q9H8E8	MBIP|Q9NS73
MRPL19|P49406	MRPL39|Q9NYK5
RPL17|P18621	RPS23|P62266
SERPINE1|P05121	VTN|P04004
INHBA|P08476	INHBB|P09529
MRGBP|Q9NV56	TRRAP|Q9Y4A5
EEF1A1|P68104	RPS2|P15880
UBE2N|P61088	UBE2V1|Q13404
DAB1|O75553	LRP8|Q14114
RPS23|P62266	RPS8|P62241
RPL19|P84098	RPL5|P46777
NUP35|Q8NFH5	NUPL1|Q9BVL2
BCL10|O95999	CARD11|Q9BXL7
AURKB|Q96GD4	NUF2|Q9BZD4
TSG101|Q99816	UBC|P0CG48
PSMC5|P62195	PSMD14|O00487
CDK5RAP2|Q96SN8	PRKAR2B|P31323
GDNF|P39905	NCAM1|P13591
ADRA1B|P35368	GNAQ|P50148
GNB1|P62873	GNG7|O60262
RPL37A|P61513	RPS6|P62753
RPL3|P39023	RPS4X|P62701
AGO3|Q9H9G7	TNRC6C|Q9HCJ0
IL1R1|P14778	IRAK1|P51617
RPL38|P63173	RPL5|P46777
SF3B3|Q15393	SNRPD2|P62316
NRIP1|P48552	RXRA|P19793
CNTN2|Q02246	NRCAM|Q92823
DCX|O43602	NFASC|O94856
MAP3K3|Q99759	RIPK1|Q13546
RPL27A|P46776	RPL7A|P62424
GPS2|Q13227	NCOR2|Q9Y618
IGHG1|P01857	IGKC|P01834
RPL13|P26373	RPS7|P62081
DCTN1|Q14203	PAFAH1B1|P43034
CENPA|P49450	CENPT|Q96BT3
RPS17|P08708	RPS2|P15880
RLN2|P04090	RXFP2|Q8WXD0
FYN|P06241	PAK2|Q13177
CRCP|O75575	POLR2F|P61218
RPL10|P27635	RPLP0|P05388
PSMA2|P25787	PSMD7|P51665
CDH2|P19022	CREBBP|Q92793
MAT2A|P31153	MAT2B|Q9NZL9
RPL8|P62917	RPS6|P62753
PSMA2|P25787	PSMD14|O00487
GATAD2A|Q86YP4	RBBP7|Q16576
PSMC4|P43686	PSMD2|Q13200
RPL15|P61313	RPS12|P25398
POLR2F|P61218	POLR2H|P52434
CTNNB1|P35222	DVL3|Q92997
CXCR3|P49682	PF4|P02776
ATG13|O75143	RB1CC1|Q8TDY2
ERBB4|Q15303	NRG1|Q02297
CSNK1D|P48730	PCM1|Q15154
ASH2L|Q9UBL3	KMT2C|Q8NEZ4
KPNB1|Q14974	NUP62|P37198
PSMD3|O43242	PSMD6|Q15008
PLAUR|Q03405	VTN|P04004
ATXN7|O15265	TRRAP|Q9Y4A5
NFYA|P23511	SP1|P08047
MET|P08581	PLXNB1|O43157
CBL|P22681	CSF1R|P07333
SNRNP200|O75643	SNRPA1|P09661
SIK1|P57059	YWHAZ|P63104
PPP1CC|P36873	WDR82|Q6UXN9
SAP30|O75446	SIN3B|O75182
[truncated: 7,125 more rows]
