# Supplementary material for: A Computational Framework for Predicting Direct Contacts and Substructures within Protein Complexes
Source: Biomolecules. 2019 Oct 25;9(11):656. doi: 10.3390/biom9110656 (PMC6921016; doi:10.3390/biom9110656)
Supplement: Supplementary file 1 [file biomolecules-09-00656-s001.zip › suppl/S2.txt]

ACTG1|P63261	CDC42|P60953
LCK|P06239	PIK3R2|O00459
DVL1|O14640	FZD2|Q14332
ACTB|P60709	FLNB|O75369
FYN|P06241	PIK3CB|P42338
IL2RA|P01589	PIK3CB|P42338
MAPK1|P28482	PTK2|Q05397
MAPK8|P45983	TNF|P01375
GNAI3|P08754	PLCB4|Q15147
INSR|P06213	PIK3R2|O00459
ACTG1|P63261	PXN|P49023
IFNGR2|P38484	STAT1|P42224
GNAI1|P63096	PLCB1|Q9NQ66
IL1B|P01584	MYD88|Q99836
IL2RA|P01589	PIK3CA|P42336
PDGFRB|P09619	PIK3CB|P42338
DVL2|O14641	FZD1|Q9UP38
IL3RA|P26951	PIK3CA|P42336
C3|P01024	C4B|P0C0L5
GNAI3|P08754	PLCB2|Q00722
ACTB|P60709	PXN|P49023
CDC42|P60953	MAPK12|P53778
CSF2RB|P32927	PIK3CA|P42336
IL3RA|P26951	PIK3CB|P42338
ANAPC13|Q9BS18	FZR1|Q9UM11
APAF1|O14727	BCL2|P10415
CSF2RB|P32927	PIK3R1|P27986
ARPC1B|O15143	WASF2|Q9Y6W5
GNAQ|P50148	PLCB3|Q01970
PAK1|Q13153	RAC2|P15153
C3|P01024	C4A|P0C0L4
CD3G|P09693	PIK3R1|P27986
IL2RA|P01589	PIK3R1|P27986
NRAS|P01111	PIK3R1|P27986
CASP10|Q92851	CHUK|O15111
GNA14|O95837	PLCB1|Q9NQ66
ACTG1|P63261	RAC1|P63000
MAP2K1|Q02750	NRAS|P01111
PDGFRA|P16234	PIK3CA|P42336
NTRK1|P04629	PIK3CB|P42338
DVL2|O14641	FZD5|Q13467
TNFRSF1A|P19438	TRAF6|Q9Y4K3
IL3RA|P26951	PIK3R1|P27986
EGFR|P00533	PIK3CA|P42336
IL6|P05231	STAT3|P40763
IL2RG|P31785	PIK3CB|P42338
DDX58|O95786	IKBKB|O14920
CD14|P08571	TAB1|Q15750
RAC1|P63000	WASF2|Q9Y6W5
KRAS|P01116	PIK3CA|P42336
PIK3CA|P42336	RAC1|P63000
CD3G|P09693	PIK3CA|P42336
GNA11|P29992	PLCB3|Q01970
IL2RB|P14784	PIK3CA|P42336
ANAPC10|Q9UM13	FZR1|Q9UM11
GNA15|P30679	PLCB1|Q9NQ66
DVL2|O14641	FZD2|Q14332
GNAO1|P09471	PLCB4|Q15147
CDC42|P60953	SRC|P12931
CRK|P46108	FCGR3A|P08637
DVL3|Q92997	FZD5|Q13467
ERBB2|P04626	PIK3CG|P48736
GNAQ|P50148	PLCB4|Q15147
GNAI1|P63096	PLCB4|Q15147
NFKB1|P19838	TRAF6|Q9Y4K3
ITGAL|P20701	PTK2B|Q14289
GNAI1|P63096	PLCB3|Q01970
INSR|P06213	PIK3CA|P42336
GNAO1|P09471	PLCB1|Q9NQ66
IL2RA|P01589	PIK3CD|O00329
MAPK8|P45983	TRAF1|Q13077
ARPC1A|Q92747	WASF2|Q9Y6W5
CDC42|P60953	MAPK14|Q16539
CD3G|P09693	PIK3CB|P42338
CHUK|O15111	TRAF6|Q9Y4K3
CRK|P46108	FCGR2A|P12318
GRB2|P62993	MAPK3|P27361
IL6R|P08887	SOCS3|O14543
ADCY1|Q08828	GNAS|P63092
ACTG1|P63261	FLNB|O75369
GNAI2|P04899	PLCB3|Q01970
GNAI3|P08754	PLCB3|Q01970
GNA14|O95837	PLCB4|Q15147
PDGFRA|P16234	PIK3CB|P42338
IKBKB|O14920	TICAM1|Q8IUC6
NTRK1|P04629	PIK3R2|O00459
CASP10|Q92851	IKBKG|Q9Y6K9
GNA14|O95837	PLCB2|Q00722
SMAD2|Q15796	TGFBR2|P37173
SMAD3|P84022	TGFB1|P01137
FYN|P06241	PIK3CD|O00329
PTK2|Q05397	RHOA|P61586
GNA14|O95837	PLCB3|Q01970
CD3G|P09693	PIK3R2|O00459
IL2RB|P14784	PIK3CD|O00329
TAB1|Q15750	TNFRSF1A|P19438
GNA11|P29992	PLCB4|Q15147
CASP10|Q92851	IKBKB|O14920
GNAO1|P09471	PLCB3|Q01970
BUB1|O43683	MAD2L1|Q13257
ADCY1|Q08828	GNAL|P38405
ARPC4|P59998	WASF2|Q9Y6W5
ACTG1|P63261	FLNA|P21333
KRAS|P01116	PIK3R1|P27986
IL2RG|P31785	PIK3CD|O00329
MAPK8|P45983	TGFB3|P10600
GNA11|P29992	PLCB2|Q00722
SMAD2|Q15796	TGFB1|P01137
MAPK8|P45983	TRAF3|Q13114
MAP3K11|Q16584	MAPK8|P45983
INSR|P06213	PIK3CB|P42338
EGFR|P00533	PIK3CD|O00329
KRAS|P01116	MAP2K1|Q02750
AGAP2|Q99490	PIK3CA|P42336
EGFR|P00533	PIK3CB|P42338
EGFR|P00533	PIK3CG|P48736
GNAI2|P04899	PLCB1|Q9NQ66
CAPN2|P17655	PTK2|Q05397
GNAI1|P63096	PLCB2|Q00722
CDC42|P60953	MAPK11|Q15759
CSF2RB|P32927	PIK3CD|O00329
IL2RG|P31785	PIK3R1|P27986
ARPC5|O15511	WASF2|Q9Y6W5
CHUK|O15111	MAVS|Q7Z434
IKBKB|O14920	TRAF6|Q9Y4K3
IL3RA|P26951	PIK3CD|O00329
CSF2RB|P32927	PIK3CB|P42338
FYN|P06241	PIK3CA|P42336
BUB1|O43683	MAD1L1|Q9Y6D9
DVL1|O14640	FZD1|Q9UP38
GNA15|P30679	PLCB3|Q01970
GNAO1|P09471	PLCB2|Q00722
IKBKB|O14920	MAVS|Q7Z434
PDGFRA|P16234	PIK3R2|O00459
RELA|Q04206	TRAF6|Q9Y4K3
GNAI3|P08754	PLCB1|Q9NQ66
BUB1|O43683	SGOL1|Q5FBB7
GNAI2|P04899	PLCB2|Q00722
GNA15|P30679	PLCB2|Q00722
MAPK8|P45983	TGFB1|P01137
GNA15|P30679	PLCB4|Q15147
IL2RB|P14784	PIK3CB|P42338
RAC1|P63000	SRC|P12931
GNAI2|P04899	PLCB4|Q15147
ERBB2|P04626	PIK3CB|P42338
ERBB2|P04626	PIK3CD|O00329
ACTB|P60709	CDC42|P60953
PIK3CG|P48736	PLCG2|P16885
ACTB|P60709	FLNA|P21333
CHUK|O15111	DDX58|O95786
IRAK4|Q9NWZ3	IRF7|Q92985
CD28|P10747	PIK3CA|P42336
GNA11|P29992	PLCB1|Q9NQ66
SYK|P43405	VAV3|Q9UKW4
ERBB2|P04626	PIK3CA|P42336
NTRK1|P04629	PIK3CA|P42336
CRK|P46108	FCGR1A|P12314
IRS1|P35568	PIK3CB|P42338
ARPC2|O15144	WASF2|Q9Y6W5
IL2RG|P31785	PIK3CA|P42336
DVL2|O14641	FZD7|O75084
DVL1|O14640	FZD5|Q13467
LCK|P06239	PIK3CB|P42338
MRPL43|Q8N983	MRPS24|Q96EL2
GNAL|P38405	OR2L5|Q8NG80
COL5A3|P25940	POTEKP|Q9BYX7
H2AFY2|Q9P0M6	HIST1H2BN|Q99877
GNAQ|P50148	NMU|P48645
ACTBL2|Q562R1	COL4A6|Q14031
LAMC3|Q9Y6N6	NTN4|Q9HB63
DYNLRB2|Q8TF09	KIF3A|Q9Y496
FZD1|Q9UP38	WNT16|Q9UBV4
CEP57|Q86XR8	KIF24|Q5T7B8
COX6C|P09669	COX7B|P24311
SLC51A|Q86UW1	SLC51B|Q86UW2
IFT27|Q9BW83	TTC26|A0AVF1
GNAL|P38405	OR9A4|Q8NGU2
CEP78|Q5JTW2	TUBG1|P23258
NDUFA10|O95299	NDUFV3|P56181
GNGT1|P63211	OR14K1|Q8NGZ2
MT-ND6|P03923	NDUFV3|P56181
CENPL|Q8N0S6	CLASP1|Q7Z460
GNB1|P62873	HCAR2|Q8TDS4
CNGA4|Q8IV77	EXOC2|Q96KP1
RPL37|P61927	RPS20|P60866
IGLC6|P0CF74	PLCG2|P16885
GNAL|P38405	OR13F1|Q8NGS4
ATP5G3|P48201	ATP5S|Q99766
CENPL|Q8N0S6	DSN1|Q9H410
CENPL|Q8N0S6	WAPAL|Q7Z5K2
MRPL51|Q4U2R6	MRPS18C|Q9Y3D5
GYG2|O15488	GYS2|P54840
IFNA4|P05014	STAT1|P42224
MT-ND5|P03915	NDUFB6|O95139
CDK5RAP2|Q96SN8	TCTN2|Q96GX1
MRPL45|Q9BRJ2	MRPS24|Q96EL2
FCGR2B|P31994	IGKV4-1|P06312
GNB1|P62873	PROK2|Q9HC23
GNG2|P59768	INSL5|Q9Y5Q6
CNPY3|Q9BT09	HSP90B1|P14625
NDUFAB1|O14561	NDUFV1|P49821
MRPL52|Q86TS9	MRPS18B|Q9Y676
MRPS16|Q9Y3D3	MRPS36|P82909
ATP5O|P48047	MT-ATP6|P00846
ATP5F1|P24539	MT-ATP8|P03928
RGMB|Q6NW40	SMAD7|O15105
GNB1|P62873	OR2L3|Q8NG85
IFT52|Q9Y366	WDR19|Q8NEZ3
CCL19|Q99731	CCRL2|O00421
HSPB11|Q9Y547	TTC30B|Q8N4P2
GNAI1|P63096	HRH3|Q9Y5N1
CNTRL|Q7Z7A1	MKS1|Q9NXB0
RIMS1|Q86UR5	UNC13C|Q8NB66
PDE6A|P16499	PDE6G|P18545
IGHD|P01880	IGLC2|P0CG05
GNAI1|P63096	TAS2R42|Q7RTR8
GNAI1|P63096	HTR1E|P28566
ITGB1|P05556	SEMA7A|O75326
GNGT1|P63211	OR6C70|A6NIJ9
GNGT1|P63211	OR7A17|O14581
ITGB2|P05107	POTEKP|Q9BYX7
GNB1|P62873	OR6C65|A6NJZ3
GNB1|P62873	OR4Q3|Q8NH05
MT-ND4L|P03901	NDUFB3|O43676
SFI1|A8K8P3	TCTN3|Q6NUS6
AAAS|Q9NRG9	NUP107|P57740
LAMC3|Q9Y6N6	NID2|Q14112
GNAL|P38405	OR4C12|Q96R67
CSNK1E|P49674	KIF24|Q5T7B8
PCNT|O95613	TCTN2|Q96GX1
MT-ND3|P03897	NDUFS7|O75251
CTNNB1|P35222	PCDH11Y|Q9BZA8
TOMM20|Q15388	TOMM5|Q8N4H5
ATP5G2|Q06055	ATP5H|O75947
ACTBL2|Q562R1	CLTB|P09497
GABRA6|Q16445	GABRB3|P28472
HFE2|Q6ZVN8	SMURF1|Q9HCE7
HLA-DRB3|P79483	TRBC1|P01850
GFM2|Q969S9	MRPL24|Q96A35
TCTN3|Q6NUS6	TUBB|P07437
IGLC3|P0CG06	VAV1|P15498
PLK4|O00444	TCTN3|Q6NUS6
FGF20|Q9NP95	PTPN11|Q06124
ITGAM|P11215	ITGBL1|O95965
ADRB3|P13945	GNAL|P38405
GNG12|Q9UBI6	GPR45|Q9Y5Y3
DNAH5|Q8TE73	HTT|P42858
CENPL|Q8N0S6	RANGAP1|P46060
ACTBL2|Q562R1	MYH6|P13533
MRPL16|Q9NX20	MRPS33|Q9Y291
ATP6V1F|Q16864	TCIRG1|Q13488
FYN|P06241	IGHE|P01854
ADCY3|O60266	GNAT3|A8MTJ3
DAP3|P51398	MRPS33|Q9Y291
CBL|P22681	FGF20|Q9NP95
FPR3|P25089	GNAT3|A8MTJ3
B9D2|Q9BPU9	CNTRL|Q7Z7A1
H2AFY2|Q9P0M6	HIST1H2BL|Q99880
AAAS|Q9NRG9	NUP37|Q8NFH4
C2CD3|Q4AC94	TCTN3|Q6NUS6
KCNAB3|O43448	KCNH7|Q9NS40
IFT122|Q9HBG6	IFT88|Q13099
FZD3|Q9NPG1	WNT2B|Q93097
NCOA2|Q15596	SUV420H1|Q4FZB7
MRPL19|P49406	MRPS33|Q9Y291
MRPL27|Q9P0M9	MRPS33|Q9Y291
IGLC3|P0CG06	NCK1|P16333
NDUFA9|Q16795	NDUFC1|O43677
DYNC2H1|Q8NCM8	IFT81|Q8WYA0
GNAS|P63092	GNG10|P50151
GNGT1|P63211	OR6K6|Q8NGW6
FZD6|O60353	WNT8A|Q9H1J5
CEP57|Q86XR8	TCTN2|Q96GX1
RGMB|Q6NW40	XIAP|P98170
HLA-DQB2|P05538	SEC24C|P53992
ACKR2|O00590	CCL4|P13236
C2CD3|Q4AC94	MAPRE1|Q15691
AAAS|Q9NRG9	KPNB1|Q14974
COX4I1|P13073	MT-CO1|P00395
SLC32A1|Q9H598	SNAP25|P60880
CEP164|Q9UPV0	KIF24|Q5T7B8
GNAL|P38405	OR52E5|Q8NH55
GNAL|P38405	OR52E6|Q96RD3
GNB1|P62873	OR5M11|Q96RB7
CTNNB1|P35222	PCDH9|Q9HC56
GNAL|P38405	HTR6|P50406
ACTBL2|Q562R1	COL6A3|P12111
NDUFB7|P17568	NDUFC1|O43677
TCTN3|Q6NUS6	YWHAG|P61981
MRPL21|Q7Z2W9	MRPS5|P82675
MT-ND4L|P03901	NDUFA9|Q16795
DYNLRB1|Q9NP97	WDR35|Q9P2L0
GNAS|P63092	GNG8|Q9UK08
ACTBL2|Q562R1	ITGB8|P26012
CEP135|Q66GS9	CNTRL|Q7Z7A1
FBF1|Q8TES7	TCTN3|Q6NUS6
NINL|Q9Y2I6	SDCCAG8|Q86SQ7
ANK2|Q01484	SPTBN5|Q9NRC6
CD247|P20963	TRBV12-3|P01733
IGLC7|A0M8Q6	PIK3R2|O00459
ASB15|Q8WXK1	TCEB2|Q15370
ADAM2|Q99965	ADAM20|O43506
HIST1H2BO|P23527	HIST2H2AC|Q16777
GNGT1|P63211	OR5K1|Q8NHB7
H2AFZ|P0C0S5	HIST2H2BF|Q5QNW6
HELZ2|Q9BYK8	RXRA|P19793
ADORA3|P33765	GNGT1|P63211
TCTN2|Q96GX1	TUBB4A|P04350
NDUFB11|Q9NX14	NDUFS8|O00217
GNA15|P30679	HRH1|P35367
COL12A1|Q99715	ITGA9|Q13797
IGLC2|P0CG05	SHC1|P29353
FAAP100|Q0VG06	FANCL|Q9NW38
COL16A1|Q07092	ITGBL1|O95965
NDUFB2|O95178	NDUFB6|O95139
GNGT1|P63211	OR6K3|Q8NGY3
NDUFA11|Q86Y39	NDUFB4|O95168
CEP78|Q5JTW2	CKAP5|Q14008
GNAL|P38405	OR52W1|Q6IF63
GNAL|P38405	HRH4|Q9H3N8
SYCP2|Q9BX26	SYNE1|Q8NF91
MT-ND5|P03915	NDUFV2|P19404
HLA-G|P17693	TRAC|P01848
IFT52|Q9Y366	TTC30B|Q8N4P2
GNAT3|A8MTJ3	PF4|P02776
ASB5|Q8WWX0	RBX1|P62877
IFNA21|P01568	IFNAR2|P48551
GNB1|P62873	OR4F21|O95013
MRPL2|Q5T653	MRPS18C|Q9Y3D5
GNAI1|P63096	TAS2R31|P59538
COX4I1|P13073	COX7C|P15954
GABARAP|O95166	GABRA2|P47869
ATP1A4|Q13733	FXYD4|P59646
GABBR2|O75899	GNAT3|A8MTJ3
NDUFA12|Q9UI09	NDUFC2|O95298
ITGAL|P20701	POTEKP|Q9BYX7
GNGT1|P63211	OR6B2|Q6IFH4
COL4A2|P08572	IBSP|P21815
ACTBL2|Q562R1	ITGA2B|P08514
GNG3|P63215	LPAR4|Q99677
MRPS18C|Q9Y3D5	PTCD3|Q96EY7
MRPL21|Q7Z2W9	MRPS14|O60783
ADCY9|O60503	GNAL|P38405
NEO1|Q92859	RGMB|Q6NW40
HELZ2|Q9BYK8	NCOA1|Q15788
GNA14|O95837	NPS|P0C0P6
AP1S2|P56377	HLA-DQB2|P05538
HIST1H2AD|P20671	HIST1H2BL|Q99880
IGHA2|P01877	IGKV4-1|P06312
HLA-DRB5|Q30154	TRAC|P01848
GNGT1|P63211	HTR1E|P28566
GNG8|Q9UK08	GPR45|Q9Y5Y3
COL12A1|Q99715	ITGA2|P17301
IFT43|Q96FT9	KIF3B|O15066
JUP|P14923	POTEKP|Q9BYX7
GNGT1|P63211	OR7C1|O76099
CNTRL|Q7Z7A1	TCTN3|Q6NUS6
GNAL|P38405	OR2S2|Q9NQN1
CBL|P22681	IGKV4-1|P06312
ITGA10|O75578	ITGBL1|O95965
C2CD3|Q4AC94	CCP110|O43303
TCTN1|Q2MV58	YWHAG|P61981
GNAL|P38405	OR13J1|Q8NGT2
ADCY6|O43306	GNAS|P63092
MKS1|Q9NXB0	TCTN1|Q2MV58
MRPS11|P82912	MRPS18C|Q9Y3D5
C2CD3|Q4AC94	TUBB|P07437
NPHP4|O75161	SDCCAG8|Q86SQ7
GNAL|P38405	OR51E2|Q9H255
KIF3A|Q9Y496	WDR19|Q8NEZ3
CRH|P06850	GNAS|P63092
EIF5B|O60841	RPS4Y1|P22090
ARRB1|P49407	HTR5A|P47898
GNGT1|P63211	OR10K1|Q8NGX5
DYNC2H1|Q8NCM8	TTC26|A0AVF1
PSMB10|P40306	PSMB11|A5LHX3
C2CD3|Q4AC94	RPGRIP1L|Q68CZ1
KIF24|Q5T7B8	TMEM216|Q9P0N5
FAAP100|Q0VG06	RMI1|Q9H9A7
CEP41|Q9BYV8	MARK4|Q96L34
MRPS24|Q96EL2	MRPS7|Q9Y2R9
GNAS|P63092	PTH2R|P49190
RAD21|O60216	SYCP1|Q15431
RPL23A|P62750	RPS4Y1|P22090
DCTN2|Q13561	DYNC2LI1|Q8TCX1
GNB1|P62873	OR2T29|Q8NH02
CENPF|P49454	SPDL1|Q96EA4
HIST1H2AB|P04908	HIST1H2BH|Q93079
TCTN3|Q6NUS6	TUBB4B|P68371
GFM2|Q969S9	MRPL1|Q9BYD6
TTC30B|Q8N4P2	WDR19|Q8NEZ3
ICT1|Q14197	MRPL21|Q7Z2W9
MRPL41|Q8IXM3	MRPL52|Q86TS9
AKAP9|Q99996	CEP41|Q9BYV8
LGR5|O75473	RSPO4|Q2I0M5
MT-ND4L|P03901	NDUFA1|O15239
CNTRL|Q7Z7A1	NEK2|P51955
KCNAB1|Q14722	KCNH7|Q9NS40
CD8A|P01732	TCRA|P04437
RPLP2|P05387	RPS4Y1|P22090
NDUFA13|Q9P0J0	NDUFB11|Q9NX14
GNB1|P62873	SUCNR1|Q9BXA5
GNAL|P38405	OR8G5|Q8NG78
GNA14|O95837	P2RY11|Q96G91
GNB1|P62873	OR6Y1|Q8NGX8
COL17A1|Q9UMD9	POTEKP|Q9BYX7
ATP5G1|P05496	ATP5I|P56385
RPL10|P27635	RPS4Y1|P22090
CXCL12|P48061	GNAT3|A8MTJ3
GNB1|P62873	OR9A2|Q8NGT5
GNGT1|P63211	OR2T27|Q8NH04
TBCC|Q15814	TBCD|Q9BTW9
POLR3E|Q9NVU0	POLR3GL|Q9BT43
GNAL|P38405	OR6C75|A6NL08
GNGT1|P63211	OR5A1|Q8NGJ0
MKS1|Q9NXB0	SDCCAG8|Q86SQ7
GNAL|P38405	OR8K3|Q8NH51
GNAS|P63092	NPS|P0C0P6
GFM2|Q969S9	MRPL41|Q8IXM3
NPY1R|P25929	PPY|P01298
AP2A1|O95782	POTEKP|Q9BYX7
CNTRL|Q7Z7A1	DYNC1H1|Q14204
MT-ND4L|P03901	NDUFS1|P28331
MYH8|P13535	TPM3|P06753
ACKR2|O00590	CCL11|P51671
ACTN2|P35609	MYH6|P13533
GNAL|P38405	OR6T1|Q8NGN1
FGF22|Q9HCT0	PIK3R2|O00459
GNGT1|P63211	OR52E5|Q8NH55
GNAL|P38405	OR51A7|Q8NH64
COL19A1|Q14993	ITGA6|P23229
COL19A1|Q14993	ITGAL|P20701
GNAL|P38405	OR1N1|Q8NGS0
GNGT1|P63211	OR4M1|Q8NGD0
GADD45GIP1|Q8TAE8	MRPL52|Q86TS9
AP1G1|O43747	HLA-DQB2|P05538
RPS29|P62273	RPS4Y1|P22090
NDUFA4|O00483	NDUFC2|O95298
AURKA|O14965	CEP41|Q9BYV8
ARHGDIA|P52565	OMG|P23515
PDCD1|Q15116	PDCD1LG2|Q9BQ51
GNAL|P38405	OR11H2|Q8NH07
CNTRL|Q7Z7A1	RPGRIP1L|Q68CZ1
H2BFWT|Q7Z2G1	HIST2H2AC|Q16777
FBF1|Q8TES7	SDCCAG8|Q86SQ7
GNB1|P62873	OR2AJ1|Q8NGZ0
NDUFAB1|O14561	NDUFB1|O75438
CTNNA3|Q9UI47	DCHS1|Q96JQ0
ATP6V0E2|Q8NHE4	ATP6V1B1|P15313
PDSS1|Q5T2R2	PDSS2|Q86YH6
GNG2|P59768	TAS2R8|Q9NYW2
CEP41|Q9BYV8	TUBA4A|P68366
B9D1|Q9UPM9	KIF24|Q5T7B8
MT-ND1|P03886	MT-ND6|P03923
NDUFA8|P51970	NDUFAB1|O14561
MRPL28|Q13084	MRPS25|P82663
GNAL|P38405	OR10G9|Q8NGN4
GNG2|P59768	TAS2R7|Q9NYW3
FCGR1A|P12314	IGLC2|P0CG05
CLIP1|P30622	DNAH5|Q8TE73
ARTN|Q5T4W7	GFRA1|P56159
FZD6|O60353	WNT8B|Q93098
ACTBL2|Q562R1	MYH4|Q9Y623
C1R|P00736	IGLC3|P0CG06
LEPREL1|Q8IVL5	P4HB|P07237
NDUFB6|O95139	NDUFC2|O95298
CENPJ|Q9HC77	TCTN3|Q6NUS6
MRPS12|O15235	MTIF3|Q9H2K0
GNB1|P62873	OR4C46|A6NHA9
GNAL|P38405	OR8U8|P0C7N1
STX1A|Q16623	UNC13C|Q8NB66
CTNNB1|P35222	PCDHB1|Q9Y5F3
DNAH8|Q96JB1	TUBB3|Q13509
ACTBL2|Q562R1	ITGA2|P17301
CTNNA1|P35221	FAT3|Q8TDW7
DCTN2|Q13561	TCTN3|Q6NUS6
H2AFJ|Q9BTM1	HIST1H2BH|Q93079
GNA15|P30679	NMS|Q5H8A3
GALR3|O60755	GNAI3|P08754
GFM1|Q96RP9	MRPS36|P82909
MYH3|P11055	TNNI3|P19429
ATP6V1E2|Q96A05	ATP6V1G3|Q96LB4
GNB1|P62873	OR2A1|Q8NGT9
NDUFA1|O15239	NDUFA10|O95299
GNAT3|A8MTJ3	GNB1|P62873
IGLC2|P0CG05	PIK3CB|P42338
MCCC1|Q96RQ3	MCCC2|Q9HCC0
STAG3|Q9UJ98	SYCE2|Q6PIF2
ACTBL2|Q562R1	ITGB2|P05107
GNAI3|P08754	PPY|P01298
MRPL52|Q86TS9	TUFM|P49411
PAK3|O75914	PLXNA4|Q9HCM2
SEC61B|P60468	SEC61G|P60059
GNB1|P62873	OR8H3|Q8N146
ACTBL2|Q562R1	ITGAL|P20701
RAB3IP|Q96QF0	TCTN1|Q2MV58
FCGR3A|P08637	IGHG3|P01860
GNGT1|P63211	OR51S1|Q8NGJ8
IFT27|Q9BW83	TTC30B|Q8N4P2
ADCY7|P51828	GNAT3|A8MTJ3
IFT27|Q9BW83	IFT81|Q8WYA0
GNB1|P62873	OR11H4|Q8NGC9
IFT52|Q9Y366	TRAF3IP1|Q8TDR0
GNB1|P62873	OR51A7|Q8NH64
BBS2|Q9BXC9	BBS9|Q3SYG4
MRPL17|Q9NRX2	MRPS18C|Q9Y3D5
GNAL|P38405	OR8B2|Q96RD0
MYH3|P11055	TMOD1|P28289
GNGT1|P63211	OR4N2|Q8NGD1
GAD1|Q99259	SLC32A1|Q9H598
HLA-F|P30511	SAR1B|Q9Y6B6
GNA14|O95837	PROK2|Q9HC23
MRPS9|P82933	MRRF|Q96E11
STAG3|Q9UJ98	SYCP2|Q9BX26
DYNC2H1|Q8NCM8	RAB7A|P51149
EPM2A|O95278	GYG2|O15488
MYL4|P12829	TNNI2|P48788
GNB1|P62873	UTS2R|Q9UKP6
APOC2|P02655	GPC5|P78333
GNB1|P62873	LPAR4|Q99677
DYNC2LI1|Q8TCX1	HSPB11|Q9Y547
IGLC2|P0CG05	PLCG2|P16885
C2CD3|Q4AC94	CDK5RAP2|Q96SN8
RPL39|P62891	SEC61G|P60059
DYNC2H1|Q8NCM8	IFT46|Q9NQC8
CASC5|Q8NG31	SPDL1|Q96EA4
IFT52|Q9Y366	KIF3A|Q9Y496
HLA-DRB4|P13762	LCK|P06239
DYNC2H1|Q8NCM8	RAB7B|Q96AH8
CEP70|Q8NHQ1	TCTN2|Q96GX1
MIS18BP1|Q6P0N0	NPM1|P06748
GNB1|P62873	UTS2|O95399
ATP6V1D|Q9Y5K8	TCIRG1|Q13488
CD3D|P04234	TRAC|P01848
IFT43|Q96FT9	TRAF3IP1|Q8TDR0
DMD|P11532	MYH6|P13533
GNB1|P62873	OR10AD1|Q8NGE0
TBCC|Q15814	TUBA1B|P68363
MRPL35|Q9NZE8	MRPL52|Q86TS9
GNB1|P62873	OR6V1|Q8N148
GFM1|Q96RP9	MRPL52|Q86TS9
KIF24|Q5T7B8	SSNA1|O43805
SYCE1|Q8N0S2	SYCP1|Q15431
AURKAIP1|Q9NWT8	MRPL52|Q86TS9
ACTBL2|Q562R1	MYH11|P35749
MT-ND6|P03923	NDUFS2|O75306
RPL26|P61254	SEC61G|P60059
GNB2|P62879	LPAR5|Q9H1C0
FGF20|Q9NP95	PIK3CA|P42336
HIST1H2AH|Q96KK5	HIST1H2BL|Q99880
CCP110|O43303	SDCCAG8|Q86SQ7
GNG2|P59768	LPAR6|P43657
MT-ND5|P03915	NDUFS3|O75489
POLR3GL|Q9BT43	SNAPC4|Q5SXM2
GNAT3|A8MTJ3	S1PR5|Q9H228
NDUFC2|O95298	NDUFS4|O43181
RANBP2|P49792	SPDL1|Q96EA4
CENPM|Q9NSP4	MIS18BP1|Q6P0N0
GNAI1|P63096	NMS|Q5H8A3
ATP1A3|P13637	FXYD4|P59646
GNAT3|A8MTJ3	LPAR2|Q9HBW0
FCER1A|P12319	IGLC7|A0M8Q6
GABBR1|Q9UBS5	GNAT3|A8MTJ3
DNAH1|Q9P2D7	PAFAH1B1|P43034
MRPL33|O75394	MRPL44|Q9H9J2
GNB1|P62873	OR5B3|Q8NH48
HLA-DQA1|P01909	HLA-DRB4|P13762
CLASP1|Q7Z460	CNTRL|Q7Z7A1
FCGR1A|P12314	IGLC3|P0CG06
HLA-B|P30460	TRAC|P01848
GNAL|P38405	OR10G3|Q8NGC4
ATP5B|P06576	ATP5G2|Q06055
GNAL|P38405	SSTR2|P30874
GNGT1|P63211	OR1N2|Q8NGR9
GNAL|P38405	OR2B3|O76000
GNAL|P38405	OR7G3|Q8NG95
FGF22|Q9HCT0	GRB2|P62993
GNGT1|P63211	OR4L1|Q8NH43
PCNT|O95613	TCTN3|Q6NUS6
MRPL21|Q7Z2W9	MRPS26|Q9BYN8
GNAQ|P50148	NMUR2|Q9GZQ4
DDX4|Q9NQI0	TDRD12|Q587J7
CCL19|Q99731	GNAT3|A8MTJ3
TCTN3|Q6NUS6	TMEM67|Q5HYA8
H2AFY|O75367	HIST2H2BF|Q5QNW6
MYH3|P11055	VIM|P08670
GNGT1|P63211	OR1L8|Q8NGR8
GNAL|P38405	SSTR5|P35346
FCGR3A|P08637	LILRB5|O75023
RPL35A|P18077	RPS4Y1|P22090
MRPL33|O75394	MRPL39|Q9NYK5
GNB1|P62873	OR6B2|Q6IFH4
C2CD3|Q4AC94	PRKACA|P17612
MIS18BP1|Q6P0N0	RBBP4|Q09028
GFM2|Q969S9	MRPS35|P82673
MRPL40|Q9NQ50	MRPS18C|Q9Y3D5
MRPL4|Q9BYD3	MRPS36|P82909
RPS4Y1|P22090	TRAM1|Q15629
GNAL|P38405	OR4P4|Q8NGL7
CEP72|Q9P209	TCTN1|Q2MV58
NINL|Q9Y2I6	TCTN1|Q2MV58
GNGT1|P63211	OR10H3|O60404
DCTN3|O75935	DNAH1|Q9P2D7
BCKDHA|P12694	DLD|P09622
RPL26L1|Q9UNX3	RPS4Y1|P22090
DYNLL1|P63167	IFT43|Q96FT9
IGKV4-1|P06312	PIK3R2|O00459
GNAL|P38405	OR10G7|Q8NGN6
AGRN|O00468	LAMB2|P55268
GNAS|P63092	PTHLH|P12272
GNAL|P38405	OR4K5|Q8NGD3
GNAT3|A8MTJ3	TAS2R39|P59534
FFAR3|O14843	GNAQ|P50148
KCNA1|Q09470	KCNAB3|O43448
C2CD3|Q4AC94	TMEM67|Q5HYA8
ACTBL2|Q562R1	AP2A1|O95782
CTNNA2|P26232	PCDH15|Q96QU1
NDUFB3|O43676	NDUFC1|O43677
ARTN|Q5T4W7	NCAM1|P13591
ATP6V1C2|Q8NEY4	TCIRG1|Q13488
CCNC|P24863	HELZ2|Q9BYK8
GNAT3|A8MTJ3	NPW|Q8N729
FZD10|Q9ULW2	WNT2B|Q93097
GNG2|P59768	GPR18|Q14330
DTNBP1|Q96EV8	TXNDC5|Q8NBS9
CNTRL|Q7Z7A1	TMEM67|Q5HYA8
MT-ND6|P03923	NDUFA13|Q9P0J0
GNAL|P38405	OR56A3|Q8NH54
GADD45GIP1|Q8TAE8	MRPS36|P82909
PPP2R5A|Q15172	TBL1Y|Q9BQ87
CEP78|Q5JTW2	TUBB4A|P04350
MRPL22|Q9NWU5	MRPS18C|Q9Y3D5
FCGR3A|P08637	LILRA5|A6NI73
IGHG2|P01859	PLCG1|P19174
GNAI1|P63096	TAS2R7|Q9NYW3
MRPL21|Q7Z2W9	MRPS31|Q92665
CACNA1E|Q15878	CACNA2D2|Q9NY47
GNA15|P30679	P2RY6|Q15077
MRPS10|P82664	MTIF3|Q9H2K0
IGLC3|P0CG06	SHC1|P29353
GNAL|P38405	GNG3|P63215
DDX58|O95786	NLRC5|Q86WI3
ACTBL2|Q562R1	CTNNA2|P26232
CBL|P22681	IGLC2|P0CG05
BBS10|Q8TAM1	TCP1|P17987
CTNNAL1|Q9UBT7	PCDHB13|Q9Y5F0
SPTAN1|Q13813	SPTBN5|Q9NRC6
COL5A2|P05997	POTEKP|Q9BYX7
CTNNAL1|Q9UBT7	PCDHB16|Q9NRJ7
MRPL42|Q9Y6G3	MRPS24|Q96EL2
IGLC7|A0M8Q6	PIK3CA|P42336
PLK4|O00444	SDCCAG8|Q86SQ7
GNGT1|P63211	OR2T1|O43869
C5|P01031	C5AR2|Q9P296
GNGT1|P63211	OR14C36|Q8NHC7
IGHG1|P01857	IGLC6|P0CF74
GNA14|O95837	P2RY10|O00398
CD3G|P09693	TCRA|P04437
HELZ2|Q9BYK8	MED23|Q9ULK4
GNB1|P62873	OR56A5|P0C7T3
RPS4Y1|P22090	SMG5|Q9UPR3
CEP78|Q5JTW2	MARK4|Q96L34
IFT74|Q96LB3	IFT88|Q13099
HLA-DRB4|P13762	SEC23A|Q15436
LAMB1|P07942	LAMC3|Q9Y6N6
KCNAB3|O43448	KCNQ2|O43526
KCNAB3|O43448	KCNC1|P48547
MT-ND4L|P03901	NDUFA3|O95167
HLA-A|P10314	TCRA|P04437
GNB1|P62873	OR2T27|Q8NH04
IGLC2|P0CG05	SYK|P43405
GNAI2|P04899	HCAR1|Q9BXC0
ATP5I|P56385	MT-ATP8|P03928
MRPL20|Q9BYC9	MRPL52|Q86TS9
BORA|Q6PGQ7	CEP78|Q5JTW2
FZD2|Q14332	WNT9B|O14905
DCTN5|Q9BTE1	DYNC2LI1|Q8TCX1
NDUFA3|O95167	NDUFB6|O95139
GNAL|P38405	OR51H1P|Q8NH63
GNB5|O14775	LPAR4|Q99677
CEP41|Q9BYV8	CEP70|Q8NHQ1
CATSPER3|Q86XQ3	CATSPERB|Q9H7T0
CD3E|P07766	HLA-DQB2|P05538
LGR6|Q9HBX8	RSPO1|Q2MKA7
MRPS24|Q96EL2	MRPS36|P82909
POLR3GL|Q9BT43	SNAPC3|Q92966
IFT57|Q9NWB7	POTEKP|Q9BYX7
GNB1|P62873	OR1M1|Q8NGA1
GRPEL1|Q9HAV7	TIMM17A|Q99595
STAG3|Q9UJ98	TINF2|Q9BSI4
CDH20|Q9HBT6	CTNNA2|P26232
PSMB11|A5LHX3	PSMD5|Q16401
GFM2|Q969S9	MRPL19|P49406
NDUFA5|Q16718	NDUFA8|P51970
MRPS36|P82909	MTRF1L|Q9UGC7
GNAI1|P63096	TAS2R45|P59539
GNB1|P62873	P2RY6|Q15077
COL4A1|P02462	IBSP|P21815
C1QA|P02745	IGLC2|P0CG05
GNB1|P62873	OR8A1|Q8NGG7
GNAT3|A8MTJ3	HEBP1|Q9NRV9
C1QC|P02747	IGLC3|P0CG06
CXCL2|P19875	GNAT3|A8MTJ3
HELZ2|Q9BYK8	MED7|O43513
ITGA3|P26006	POTEKP|Q9BYX7
GNGT1|P63211	OR2B8P|P59922
MRPL41|Q8IXM3	MRPS36|P82909
ACTR1A|P61163	TCTN2|Q96GX1
BORA|Q6PGQ7	SDCCAG8|Q86SQ7
TRAF3IP1|Q8TDR0	WDR19|Q8NEZ3
RPL18|Q07020	SEC61G|P60059
KCNAB3|O43448	KCNC3|Q14003
GNAL|P38405	OR2D2|Q9H210
IGKV4-1|P06312	PIK3CA|P42336
ACTB|P60709	MYH8|P13535
MRPL20|Q9BYC9	MRPS33|Q9Y291
ATP5G3|P48201	MT-ATP6|P00846
GNAI2|P04899	NMUR1|Q9HB89
BBS7|Q8IWZ6	LZTFL1|Q9NQ48
SMARCE1|Q969G3	ZNF14|P17017
GNAI1|P63096	TAS2R1|Q9NYW7
GNB1|P62873	OR4L1|Q8NH43
CNTRL|Q7Z7A1	TUBGCP4|Q9UGJ1
NDUFA11|Q86Y39	NDUFV3|P56181
GNB1|P62873	OR2A7|Q96R45
IGHG3|P01860	IGKV4-1|P06312
GNGT1|P63211	OR2D2|Q9H210
COL16A1|Q07092	ITGB8|P26012
GNAL|P38405	HTR2C|P28335
CTNNAL1|Q9UBT7	PCDH11Y|Q9BZA8
POLR3C|Q9BUI4	POLR3GL|Q9BT43
GNAL|P38405	OR4A4P|Q8NGN8
CEP290|O15078	TCTN2|Q96GX1
COPA|P53621	KDELR2|P33947
ADCY8|P40145	GNAS|P63092
H2AFB1|P0C5Y9	HIST1H2BM|Q99879
MRPL46|Q9H2W6	MRRF|Q96E11
GABRB3|P28472	GABRQ|Q9UN88
CCL20|P78556	GNAT3|A8MTJ3
ATP6V0E2|Q8NHE4	ATP6V1H|Q9UI12
GNAL|P38405	OR51E1|Q8TCB6
H2AFJ|Q9BTM1	HIST2H2BF|Q5QNW6
CTNNA2|P26232	PCDHB11|Q9Y5F2
CD247|P20963	IGKV1-5|P01602
CD3G|P09693	TRBV12-3|P01733
MRPL33|O75394	MRPS6|P82932
GNAL|P38405	OR5D18|Q8NGL1
HELZ2|Q9BYK8	MED14|O60244
PDCD1|Q15116	PTPN6|P29350
MRPS15|P82914	MTIF3|Q9H2K0
GNAL|P38405	OR1A2|Q9Y585
GNAL|P38405	OR10H3|O60404
UNC13C|Q8NB66	VAMP1|P23763
MRPL33|O75394	MRPL35|Q9NZE8
AAAS|Q9NRG9	SEH1L|Q96EE3
STRA6|Q9BX79	TTR|P02766
GNGT1|P63211	OR2A4|O95047
GNG2|P59768	PPY|P01298
ATP5A1|P25705	ATP5S|Q99766
NDUFA2|O43678	NDUFAB1|O14561
RPS23|P62266	SEC61G|P60059
OFD1|O75665	TCTN3|Q6NUS6
SCLT1|Q96NL6	TCTN3|Q6NUS6
PIWIL1|Q96J94	TDRKH|Q9Y2W6
NDUFA3|O95167	NDUFA9|Q16795
GNG2|P59768	PROK1|P58294
FZD10|Q9ULW2	WNT6|Q9Y6F9
ADAM21|Q9UKJ8	ADAM30|Q9UKF2
ERCC6L|Q2NKX8	SPDL1|Q96EA4
PCOLCE|Q15113	TLL2|Q9Y6L7
FCGR2C|P31995	LILRA3|Q8N6C8
MIS18BP1|Q6P0N0	STRA13|A8MT69
GNAL|P38405	OR14I1|A6ND48
MYH4|Q9Y623	POTEKP|Q9BYX7
MOV10L1|Q9BXT6	TDRD1|Q9BXT4
GNGT1|P63211	OR5D16|Q8NGK9
BLNK|Q8WV28	IGLC6|P0CF74
CXCR2|P25025	GNAT3|A8MTJ3
GNB1|P62873	OR4K17|Q8NGC6
CEP63|Q96MT8	CEP78|Q5JTW2
KIF24|Q5T7B8	OFD1|O75665
GNAL|P38405	OR4A16|Q8NH70
MRPL21|Q7Z2W9	MRPS23|Q9Y3D9
GNAL|P38405	OR10H5|Q8NGA6
MT-ND4L|P03901	NDUFB1|O75438
NDUFB7|P17568	NDUFS1|P28331
MRPL24|Q96A35	MRPL33|O75394
ACTR1A|P61163	CEP41|Q9BYV8
KCNAB1|Q14722	KCNC3|Q14003
COL10A1|Q03692	POTEKP|Q9BYX7
CENPL|Q8N0S6	RANBP2|P49792
GNAL|P38405	OR56A1|Q8NGH5
GNB1|P62873	OR6K3|Q8NGY3
FZD10|Q9ULW2	LRP5L|A4QPB2
GNB1|P62873	OR6C76|A6NM76
TCRA|P04437	TCRB|P04435
GNAT3|A8MTJ3	TAS2R45|P59539
GNB1|P62873	NPY4R|P50391
CSNK2B|P67870	GDF2|Q9UK05
RPL3L|Q92901	RPS4Y1|P22090
CENPL|Q8N0S6	HJURP|Q8NCD3
RPL7A|P62424	SEC61G|P60059
KIF24|Q5T7B8	TMEM67|Q5HYA8
LAMA1|P25391	LAMB2|P55268
ASB5|Q8WWX0	TCEB1|Q15369
GNAL|P38405	OR2T11|Q8NH01
SDCCAG8|Q86SQ7	TUBG2|Q9NRH3
DTX4|Q9Y2E6	NLRP4|Q96MN2
MRPS14|O60783	MRPS36|P82909
MYBPC1|Q00872	MYH3|P11055
GNAL|P38405	OR8K1|Q8NGG5
MRPL10|Q7Z7H8	MRPS36|P82909
KCNAB2|Q13303	KCNC2|Q96PR1
AURKA|O14965	CNTRL|Q7Z7A1
CSNK1D|P48730	TCTN1|Q2MV58
GFM2|Q969S9	MRPL52|Q86TS9
MRPL55|Q7Z7F7	MRPS25|P82663
GNB1|P62873	TAS2R46|P59540
FZD9|O00144	WNT2B|Q93097
GNAT3|A8MTJ3	GRM3|Q14832
HELZ2|Q9BYK8	MED17|Q9NVC6
MRPL21|Q7Z2W9	MRPL22|Q9NWU5
CYFIP1|Q7L576	NCKAP1L|P55160
COLEC11|Q9BWP8	MASP1|P48740
COL15A1|P39059	PTK2|Q05397
MT-ND4|P03905	MT-ND5|P03915
GNGT1|P63211	OR51I2|Q9H344
GTF3C2|Q8WUA4	POLR3GL|Q9BT43
IGLC7|A0M8Q6	VAV3|Q9UKW4
GNAL|P38405	OR9A2|Q8NGT5
RPL37|P61927	RPS7|P62081
GNGT1|P63211	OR11H4|Q8NGC9
ACTG1|P63261	COL16A1|Q07092
GNAI3|P08754	NMU|P48645
HSPA2|P54652	SYCE2|Q6PIF2
MRPL20|Q9BYC9	MRPS36|P82909
EIF5B|O60841	RPL37|P61927
NDUFA4|O00483	NDUFC1|O43677
GNG12|Q9UBI6	LPAR4|Q99677
HLA-DRB4|P13762	TRBC1|P01850
FSHR|P23945	GNAS|P63092
RPS4Y1|P22090	UPF1|Q92900
GNAS|P63092	GNG4|P50150
GNAL|P38405	OR8D4|Q8NGM9
IGLC3|P0CG06	SYK|P43405
HIST1H2BO|P23527	HIST2H2AA3|Q6FI13
UQCR11|O14957	UQCRC2|P22695
NDUFA3|O95167	NDUFAB1|O14561
HLA-C|P30505	SAR1B|Q9Y6B6
KIF24|Q5T7B8	NINL|Q9Y2I6
FZD10|Q9ULW2	WNT8B|Q93098
GNGT1|P63211	OR1F12|Q8NHA8
RPS11|P62280	SEC61G|P60059
ASB12|Q8WXK4	RBX1|P62877
AP1S1|P61966	HLA-DRB4|P13762
MRPL28|Q13084	MRRF|Q96E11
MYH6|P13533	TTN|Q8WZ42
GNB1|P62873	OR12D3|Q9UGF7
GNAL|P38405	OR51I2|Q9H344
CENPL|Q8N0S6	RAD21|O60216
H2BFM|P0C1H6	HIST1H2AG|P0C0S8
FGF20|Q9NP95	GRB2|P62993
GNG8|Q9UK08	HTR5A|P47898
IFT20|Q8IY31	IFT74|Q96LB3
GNG7|O60262	LPAR4|Q99677
SALL4|Q9UJQ4	SMAD2|Q15796
GNB1|P62873	OXGR1|Q96P68
DCTN2|Q13561	TCTN1|Q2MV58
RPL37A|P61513	RPS4Y1|P22090
HLA-DOB|P13765	HLA-DRB4|P13762
EIF3A|Q14152	RPS4Y1|P22090
FCER1A|P12319	IGLC3|P0CG06
ELMO2|Q96JJ3	IGLC3|P0CG06
GNAL|P38405	OR2T7|P0C7T2
GNA11|P29992	PROK2|Q9HC23
MRPS25|P82663	MRPS36|P82909
CTNNA2|P26232	PCDHA1|Q9Y5I3
MRPL21|Q7Z2W9	MRPS25|P82663
ACTBL2|Q562R1	CDH3|P22223
CCR9|P51686	GNAT3|A8MTJ3
RPS21|P63220	RPS4Y1|P22090
CHRNB3|Q05901	CHRNB4|P30926
OSBPL1A|Q9BXW6	RILP|Q96NA2
GNAL|P38405	OR5T2|Q8NGG2
GNAT3|A8MTJ3	PLCB4|Q15147
CNTRL|Q7Z7A1	NPHP1|O15259
ITGA6|P23229	LAMB2|P55268
NDUFA12|Q9UI09	NDUFB11|Q9NX14
MT-ND4|P03905	NDUFS5|O43920
ACTBL2|Q562R1	CDH1|P12830
RPS4Y1|P22090	SRPRB|Q9Y5M8
RPLP1|P05386	RPS4Y1|P22090
GNGT1|P63211	OR6A2|O95222
MRPS16|Q9Y3D3	MTIF3|Q9H2K0
IGLC6|P0CF74	PLCG1|P19174
COL12A1|Q99715	ITGA11|Q9UKX5
RPL37|P61927	RPS4X|P62701
MRPL19|P49406	MRPS24|Q96EL2
PRKAR2B|P31323	SDCCAG8|Q86SQ7
ACTR1A|P61163	KIF24|Q5T7B8
CKAP5|Q14008	CNTRL|Q7Z7A1
RPL19|P84098	RPL37|P61927
CCR2|P41597	GNAT3|A8MTJ3
MRPL33|O75394	MRPS16|Q9Y3D3
NDUFA3|O95167	NDUFS8|O00217
GNG2|P59768	PENK|P01210
CREB3L2|Q70SY1	CREBBP|Q92793
CENPL|Q8N0S6	KIF2C|Q99661
GNAT3|A8MTJ3	TAS2R16|Q9NYV7
CLIP1|P30622	DNAH3|Q8TD57
GNAT3|A8MTJ3	HTR5A|P47898
RPS23|P62266	RPS4Y1|P22090
GNAL|P38405	OR12D3|Q9UGF7
GNGT1|P63211	OR6C1|Q96RD1
LCK|P06239	PDCD1|Q15116
IFT140|Q96RY7	WDR35|Q9P2L0
MRPL43|Q8N983	MRPS18C|Q9Y3D5
MRPL11|Q9Y3B7	MRPL21|Q7Z2W9
H2AFB1|P0C5Y9	HIST1H2BL|Q99880
MYH6|P13533	MYL2|P10916
CD3D|P04234	HLA-DQB2|P05538
NANOG|Q9H9S0	SALL4|Q9UJQ4
GNAL|P38405	OR14C36|Q8NHC7
TCTN1|Q2MV58	TUBA1A|Q71U36
DNAH7|Q8WXX0	TUBB1|Q9H4B7
AURKAIP1|Q9NWT8	MRPS18C|Q9Y3D5
MT-ND5|P03915	NDUFS8|O00217
GNAS|P63092	MC3R|P41968
GNAI3|P08754	HCAR2|Q8TDS4
LCK|P06239	TRBV12-3|P01733
ITGA11|Q9UKX5	POTEKP|Q9BYX7
CENPJ|Q9HC77	CEP41|Q9BYV8
NDUFA10|O95299	NDUFA11|Q86Y39
COL15A1|P39059	ITGA3|P26006
STXBP1|P61764	UNC13C|Q8NB66
RPS17|P08708	RPS4Y1|P22090
MRPL34|Q9BQ48	MRPS24|Q96EL2
IGHG3|P01860	PIK3R1|P27986
NRCAM|Q92823	SPTBN5|Q9NRC6
SYCE2|Q6PIF2	SYCP2|Q9BX26
ALMS1|Q8TCU4	CEP41|Q9BYV8
CENPL|Q8N0S6	NUP43|Q8NFH3
EIF3E|P60228	RPS4Y1|P22090
GNAL|P38405	OR6F1|Q8NGZ6
ACTBL2|Q562R1	ACTN1|P12814
RPL37|P61927	SRP9|P49458
CHP1|Q99653	STAB2|Q8WWQ8
RPL34|P49207	SEC61G|P60059
KIF24|Q5T7B8	NPHP4|O75161
GNAT3|A8MTJ3	TAS2R42|Q7RTR8
GNAL|P38405	OR52N2|Q8NGI0
GALR3|O60755	GNAT3|A8MTJ3
DYNC2H1|Q8NCM8	IFT20|Q8IY31
ADM2|Q7Z4H4	GNAS|P63092
CTNNA3|Q9UI47	PCDHB10|Q9UN67
IGHG3|P01860	PLCG1|P19174
CNTRL|Q7Z7A1	TUBB4B|P68371
CENPL|Q8N0S6	SKA2|Q8WVK7
IFT74|Q96LB3	TTC30B|Q8N4P2
FGF16|O43320	FGFR3|P22607
MRPS24|Q96EL2	MRPS5|P82675
GNAT3|A8MTJ3	TAS2R50|P59544
CEP41|Q9BYV8	TTBK2|Q6IQ55
BTK|Q06187	IGKV1-5|P01602
GNAL|P38405	OR13C4|Q8NGS5
GNB1|P62873	HTR1E|P28566
AURKB|Q96GD4	CENPL|Q8N0S6
KCNAB3|O43448	KCNB1|Q14721
MRPS11|P82912	MRRF|Q96E11
STAG2|Q8N3U4	SYCP1|Q15431
NDUFAB1|O14561	NDUFS7|O75251
CNR2|P34972	GNAT3|A8MTJ3
GFM2|Q969S9	MRRF|Q96E11
MT-ND1|P03886	MT-ND5|P03915
KIF24|Q5T7B8	TTBK2|Q6IQ55
MT-ND6|P03923	NDUFB10|O96000
LRP6|O75581	WNT9B|O14905
GNA15|P30679	GPR65|Q8IYL9
ASB18|Q6ZVZ8	CUL5|Q93034
GNA14|O95837	GNRH2|O43555
SLC18A3|Q16572	UNC13B|O14795
GNGT1|P63211	OR1I1|O60431
MRPL41|Q8IXM3	MRPS18C|Q9Y3D5
GNAT3|A8MTJ3	NPY|P01303
IGHG3|P01860	PLCG2|P16885
IFT172|Q9UG01	IFT27|Q9BW83
DCTN1|Q14203	KIF26A|Q9ULI4
IFT172|Q9UG01	IFT43|Q96FT9
CTNNA1|P35221	PCDHB13|Q9Y5F0
NDUFA5|Q16718	NDUFC1|O43677
GNGT1|P63211	OR51T1|Q8NGJ9
MYH6|P13533	MYL3|P08590
CENPL|Q8N0S6	NUP37|Q8NFH4
IGLC7|A0M8Q6	VAV2|P52735
CTNNA1|P35221	PCDHB3|Q9Y5E6
MRPS24|Q96EL2	MRPS35|P82673
GNB1|P62873	OR2T34|Q8NGX1
COX5A|P20674	COX8A|P10176
CEP41|Q9BYV8	DYNLL1|P63167
GNAI3|P08754	GNAL|P38405
GNAL|P38405	OR5AP2|Q8NGF4
MT-ND3|P03897	NDUFA10|O95299
COL19A1|Q14993	POTEKP|Q9BYX7
GNAI1|P63096	TAS2R3|Q9NYW6
MRPL41|Q8IXM3	MRRF|Q96E11
HELZ2|Q9BYK8	MED13|Q9UHV7
ACVR2A|P27037	NODAL|Q96S42
KIF24|Q5T7B8	PRKAR2B|P31323
ARHGEF28|Q8N1W1	EPHB6|O15197
CENPE|Q02224	CENPL|Q8N0S6
MRPL10|Q7Z7H8	MRPS33|Q9Y291
GNAL|P38405	OR8H1|Q8NGG4
GNG2|P59768	TAS2R3|Q9NYW6
APITD1|Q8N2Z9	FAAP100|Q0VG06
NDUFA4|O00483	NDUFB11|Q9NX14
AURKAIP1|Q9NWT8	MRPL33|O75394
GNGT1|P63211	OR13C3|Q8NGS6
ASB17|Q8WXJ9	TCEB2|Q15370
RPL37|P61927	RPN2|P04844
GNB1|P62873	OR5D14|Q8NGL3
MRPS24|Q96EL2	MTIF2|P46199
IFT172|Q9UG01	IFT46|Q9NQC8
GNAL|P38405	OR4K3|Q96R72
FCGR2A|P12318	LILRA5|A6NI73
GFM2|Q969S9	MRPL33|O75394
C1R|P00736	IGHG2|P01859
NDUFAB1|O14561	NDUFB3|O43676
RPS4Y1|P22090	RPSA|P08865
HIST1H2AH|Q96KK5	HIST1H2BK|O60814
CENPK|Q9BS16	SPDL1|Q96EA4
MT-ND3|P03897	NDUFAB1|O14561
COL1A2|P08123	ITGBL1|O95965
BLNK|Q8WV28	IGLC7|A0M8Q6
CATSPER3|Q86XQ3	CATSPERD|Q86XM0
CTNNA2|P26232	POTEKP|Q9BYX7
MT-ND3|P03897	NDUFS6|O75380
H2BFWT|Q7Z2G1	HIST1H2AB|P04908
CEP78|Q5JTW2	DYNLL1|P63167
HELZ2|Q9BYK8	MED22|Q15528
PSMB11|A5LHX3	PSME3|P61289
CYFIP2|Q96F07	NCKAP1L|P55160
CEP78|Q5JTW2	FBF1|Q8TES7
RPL22|P35268	RPS4Y1|P22090
MAD1L1|Q9Y6D9	SPDL1|Q96EA4
NDUFC2|O95298	NDUFS8|O00217
CEP135|Q66GS9	TCTN2|Q96GX1
HLA-DPB1|P04440	TRBV12-3|P01733
IFT140|Q96RY7	TULP3|O75386
GNG8|Q9UK08	HRH1|P35367
FGF22|Q9HCT0	PTPN11|Q06124
ATP5G1|P05496	MT-ATP8|P03928
GNGT1|P63211	OR4C16|Q8NGL9
MRPL1|Q9BYD6	MRPS25|P82663
RPL38|P63173	SEC61G|P60059
ZP1|P60852	ZP4|Q12836
IFT52|Q9Y366	TTC26|A0AVF1
PLK1|P53350	SDCCAG8|Q86SQ7
GNAI2|P04899	GNAL|P38405
RPL37|P61927	UPF3A|Q9H1J1
GNB1|P62873	OR1N1|Q8NGS0
PSMB11|A5LHX3	PSMD9|O00233
ADCY5|O95622	GNAL|P38405
GNGT1|P63211	OR2J2|O76002
NCF1|P14598	NOX3|Q9HBY0
GNB1|P62873	OR56A4|Q8NGH8
CEP250|Q9BV73	SDCCAG8|Q86SQ7
IFNA17|P01571	IFNAR1|P17181
PDS5A|Q29RF7	SPDL1|Q96EA4
FZD3|Q9NPG1	WNT8B|Q93098
IFT74|Q96LB3	WDR35|Q9P2L0
KANSL2|Q9H9L4	KANSL3|Q9P2N6
DOCK1|Q14185	IGHG2|P01859
APBB1|O00213	LRP5L|A4QPB2
HIST1H2AD|P20671	HIST1H2BC|P62807
ATP5G3|P48201	MT-ATP8|P03928
CEP41|Q9BYV8	HSP90AA1|P07900
CTHRC1|Q96CG8	FZD6|O60353
GFM2|Q969S9	MRPL39|Q9NYK5
NDUFA10|O95299	NDUFS1|P28331
GNAL|P38405	OR14A16|Q8NHC5
LEFTY2|O00292	TDGF1|P13385
GNGT1|P63211	OR9G1|Q8NH87
MAGOH|P61326	RPS4Y1|P22090
IFNA4|P05014	SOCS3|O14543
IFT74|Q96LB3	KIFAP3|Q92845
CTNNAL1|Q9UBT7	PCDHB8|Q9UN66
MT-ND4L|P03901	NDUFC2|O95298
MRPL52|Q86TS9	MRPS35|P82673
POLR2K|P53803	POLR3GL|Q9BT43
CTNNAL1|Q9UBT7	PCDHGA11|Q9Y5H2
HLA-G|P17693	TCRB|P04435
NDUFA11|Q86Y39	NDUFS5|O43920
ALMS1|Q8TCU4	CNTRL|Q7Z7A1
GNAL|P38405	OR11H7|Q8NGC8
RPS18|P62269	SEC61G|P60059
GNG2|P59768	OXGR1|Q96P68
MRPL42|Q9Y6G3	MTRF1L|Q9UGC7
GRIN2C|Q14957	RASGRF2|O14827
ACVR2B|Q13705	GDF2|Q9UK05
BMP4|P12644	CER1|O95813
CTNNAL1|Q9UBT7	PCDHA8|Q9Y5H6
ATP6V0D1|P61421	TCIRG1|Q13488
COL5A3|P25940	ITGBL1|O95965
C1QC|P02747	IGHG2|P01859
CENPL|Q8N0S6	MAD2L1|Q13257
MRPL9|Q9BYD2	MRPS24|Q96EL2
MYBPC1|Q00872	MYH6|P13533
CDHR1|Q96JP9	CTNNA3|Q9UI47
IGHG3|P01860	VAV3|Q9UKW4
MRPS33|Q9Y291	MRPS9|P82933
NDUFA3|O95167	NDUFS6|O75380
PPFIA2|O75334	SLC18A3|Q16572
BRCA1|P38398	STAG3|Q9UJ98
CNTRL|Q7Z7A1	TUBG2|Q9NRH3
BCKDHA|P12694	DBT|P11182
GNB1|P62873	OR4C5|Q8NGB2
GNG2|P59768	TAS2R16|Q9NYV7
GNGT1|P63211	OR2A7|Q96R45
GRIN2D|O15399	RASGRF2|O14827
HFE2|Q6ZVN8	XIAP|P98170
MRPL23|Q16540	MRPS24|Q96EL2
NDUFA1|O15239	NDUFA11|Q86Y39
GNAI2|P04899	PPY|P01298
RAP1GAP2|Q684P5	YWHAZ|P63104
IFT172|Q9UG01	WDR35|Q9P2L0
FCGR2A|P12318	LILRA1|O75019
COL15A1|P39059	ITGB8|P26012
IGLC6|P0CF74	MS4A2|Q01362
AAAS|Q9NRG9	NUP50|Q9UKX7
GNB1|P62873	OR13C9|Q8NGT0
CTNNA1|P35221	PCDHB16|Q9NRJ7
IGHE|P01854	IGLC2|P0CG05
HLA-G|P17693	SAR1B|Q9Y6B6
GNAL|P38405	OR5D14|Q8NGL3
HLA-B|P30460	TRBC1|P01850
APOA1|P02647	GPC6|Q9Y625
AP2A2|O94973	KIF4B|Q2VIQ3
GNGT1|P63211	OR4D11|Q8NGI4
DNAH3|Q8TD57	HAP1|P54257
FCER1G|P30273	IGLC3|P0CG06
LEPREL2|Q8IVL6	P4HB|P07237
BBS9|Q3SYG4	LZTFL1|Q9NQ48
GNAL|P38405	OR2AG2|A6NM03
GNB1|P62873	OR13A1|Q8NGR1
C2CD3|Q4AC94	CEP152|O94986
C2CD3|Q4AC94	OFD1|O75665
GNAL|P38405	OR6Q1|Q8NGQ2
NDUFA10|O95299	NDUFB4|O95168
GNB1|P62873	QRFP|P83859
GNAT3|A8MTJ3	NMU|P48645
GNGT1|P63211	OR2C1|O95371
HLA-DQB2|P05538	SEC23A|Q15436
RAP1GAP2|Q684P5	YWHAB|P31946
MRPS18A|Q9NVS2	MRPS36|P82909
ACTN2|P35609	COL16A1|Q07092
NDUFA7|O95182	NDUFB2|O95178
ADORA3|P33765	GNAT3|A8MTJ3
CEP41|Q9BYV8	CEP63|Q96MT8
FZD4|Q9ULV1	WNT10A|Q9GZT5
GNA15|P30679	NMU|P48645
CEP78|Q5JTW2	TUBGCP3|Q96CW5
GNAL|P38405	OR2F1|Q13607
GNB1|P62873	P2RY14|Q15391
CREB3L4|Q8TEY5	CREBBP|Q92793
MT-ND4|P03905	NDUFV1|P49821
GNB1|P62873	OR5H6|Q8NGV6
GFM2|Q969S9	MRPS24|Q96EL2
COX5B|P10606	MT-CO1|P00395
H3F3C|Q6NXT2	HIST1H4A|P62805
CACNA1E|Q15878	CACNG4|Q9UBN1
MRPL2|Q5T653	MRPL52|Q86TS9
GNA11|P29992	P2RY11|Q96G91
GNAL|P38405	OR4K1|Q8NGD4
MRPS26|Q9BYN8	MRPS36|P82909
COX4I1|P13073	COX8A|P10176
MT-ND6|P03923	NDUFC2|O95298
GNAL|P38405	OR4A5|Q8NH83
MYH8|P13535	MYL3|P08590
H2AFY2|Q9P0M6	HIST1H2BC|P62807
NDUFA10|O95299	NDUFV2|P19404
CBL|P22681	FGF22|Q9HCT0
IBSP|P21815	ITGAV|P06756
GNGT1|P63211	OR52N5|Q8NH56
CTNNB1|P35222	PCDHA8|Q9Y5H6
CEP78|Q5JTW2	TUBGCP2|Q9BSJ2
GNAL|P38405	OR4K2|Q8NGD2
MRPL32|Q9BYC8	MRPL33|O75394
DDOST|P39656	RPS4Y1|P22090
GNGT1|P63211	HRH1|P35367
FAU|P62861	RPS4Y1|P22090
IGHG4|P01861	IGLC7|A0M8Q6
ACTBL2|Q562R1	PTK2|Q05397
NUDC|Q9Y266	SPDL1|Q96EA4
GNAT3|A8MTJ3	PTGDR2|Q9Y5Y4
GNAL|P38405	OR6C4|Q8NGE1
GNGT1|P63211	OR52R1|Q8NGF1
CACNG8|Q8WXS5	MDM2|Q00987
MT-ND4L|P03901	NDUFB6|O95139
GFM2|Q969S9	MRPS31|Q92665
GNB1|P62873	OR6M1|Q8NGM8
TIMM17A|Q99595	TIMM21|Q9BVV7
POLR3GL|Q9BT43	SNAPC5|O75971
TUBAL3|A6NHL2	TUBB4B|P68371
GNB1|P62873	OR2V1|Q8NHB1
CAMK2G|Q13555	RASGRF2|O14827
FCER1G|P30273	IGLC2|P0CG05
RPL41|P62945	RPS4Y1|P22090
ATP6V0E2|Q8NHE4	ATP6V1E1|P36543
GNAL|P38405	OR5B12|Q96R08
IGKV1-5|P01602	NCK1|P16333
DYNLRB2|Q8TF09	WDR19|Q8NEZ3
GNAL|P38405	OR3A2|P47893
KIFAP3|Q92845	TTC26|A0AVF1
GNAI3|P08754	TAS2R39|P59534
AAAS|Q9NRG9	NUP88|Q99567
MT-ND4|P03905	NDUFC2|O95298
B9D2|Q9BPU9	CEP41|Q9BYV8
C2CD3|Q4AC94	NPHP4|O75161
MRPL28|Q13084	MRPS24|Q96EL2
IGHA1|P01876	IGLC3|P0CG06
GNB1|P62873	OR52K1|Q8NGK4
IGLC2|P0CG05	PIK3R1|P27986
COX5B|P10606	COX6B1|P14854
DYNLRB1|Q9NP97	TTC26|A0AVF1
FGF16|O43320	RPS27A|P62979
GNB1|P62873	RXFP3|Q9NSD7
GNGT1|P63211	OR51D1|Q8NGF3
GNAL|P38405	OR4X1|Q8NH49
GNGT1|P63211	OR5H14|A6NHG9
CDH3|P22223	POTEKP|Q9BYX7
GNB1|P62873	OR5H2|Q8NGV7
GNB1|P62873	OR13C5|Q8NGS8
CNTRL|Q7Z7A1	DCTN1|Q14203
MRPL24|Q96A35	MRPS18C|Q9Y3D5
GNAL|P38405	OR12D2|P58182
CEP41|Q9BYV8	TUBA1A|Q71U36
CD79B|P40259	IGLC7|A0M8Q6
CRCP|O75575	POLR3GL|Q9BT43
IFNA14|P01570	SOCS1|O15524
CENPL|Q8N0S6	NUP107|P57740
GNAL|P38405	OR1D2|P34982
MRPS22|P82650	MTIF3|Q9H2K0
FGF16|O43320	PIK3R2|O00459
C2CD3|Q4AC94	RAB3IP|Q96QF0
C2CD3|Q4AC94	NEDD1|Q8NHV4
IGKV1-5|P01602	PIK3R2|O00459
GNB1|P62873	OR52N1|Q8NH53
SDHB|P21912	SDHD|O14521
GNB1|P62873	OR52B6|Q8NGF0
CCR1|P32246	GNAT3|A8MTJ3
CBLB|Q13191	IGLC2|P0CG05
PSMA7|O14818	PSMB11|A5LHX3
GNB1|P62873	OR2D2|Q9H210
AP1S3|Q96PC3	HLA-DRB4|P13762
DYNC2H1|Q8NCM8	KIF3A|Q9Y496
GNGT1|P63211	OR56B4|Q8NH76
COL15A1|P39059	ITGA5|P08648
IGLC6|P0CF74	LYN|P07948
GNAL|P38405	OR2AP1|Q8NGE2
CENPL|Q8N0S6	CLASP2|O75122
ATP5E|P56381	ATP5G2|Q06055
MRPL28|Q13084	MRPS33|Q9Y291
CSNK1E|P49674	TCTN2|Q96GX1
MT-CYB|P00156	UQCRFS1|P47985
GNAL|P38405	OR2V2|Q96R30
GNGT1|P63211	OR8J3|Q8NGG0
MRPL17|Q9NRX2	MRPL21|Q7Z2W9
GFM2|Q969S9	MRPS12|O15235
CCP110|O43303	CEP78|Q5JTW2
TCTN1|Q2MV58	TMEM67|Q5HYA8
PCM1|Q15154	TCTN3|Q6NUS6
NEK2|P51955	TCTN3|Q6NUS6
NDUFB3|O43676	NDUFC2|O95298
GNAL|P38405	OR6C2|Q9NZP2
COL15A1|P39059	SERPINH1|P50454
CNTRL|Q7Z7A1	PIK3R1|P27986
GNAL|P38405	OR2B6|P58173
CTNNB1|P35222	PCDHB11|Q9Y5F2
COL11A1|P12107	POTEKP|Q9BYX7
FCGR2A|P12318	IGLC6|P0CF74
ACTBL2|Q562R1	COL6A1|P12109
MT-ND4|P03905	NDUFB5|O43674
C2CD3|Q4AC94	DCTN3|O75935
SLC3A1|Q07837	SLC7A9|P82251
GNG2|P59768	NPY4R|P50391
MRPL11|Q9Y3B7	MRPS33|Q9Y291
CEP57|Q86XR8	TCTN1|Q2MV58
H2AFB1|P0C5Y9	HIST1H2BB|P33778
GNA15|P30679	GNRHR2|Q96P88
FYN|P06241	SPTBN5|Q9NRC6
GNB1|P62873	OR5M8|Q8NGP6
GNAQ|P50148	PROKR1|Q8TCW9
H2AFZ|P0C0S5	HIST1H2BH|Q93079
GNG2|P59768	QRFPR|Q96P65
GNB1|P62873	OR8K5|Q8NH50
LRP6|O75581	WNT10B|O00744
RPS28|P62857	SEC61G|P60059
RPL37|P61927	UPF3B|Q9BZI7
GNAL|P38405	OR6B2|Q6IFH4
TCTN2|Q96GX1	TUBG1|P23258
MYH2|Q9UKX2	POTEKP|Q9BYX7
GNAL|P38405	OR2L8|Q8NGY9
CTNNA1|P35221	PCDHGB3|Q9Y5G1
MRPL33|O75394	PTCD3|Q96EY7
CDH1|P12830	POTEKP|Q9BYX7
C1QB|P02746	IGKV1-5|P01602
MRPS22|P82650	MRPS24|Q96EL2
CEP152|O94986	TCTN1|Q2MV58
GNGT1|P63211	OR2L5|Q8NG80
MRPL21|Q7Z2W9	MRPS36|P82909
MT-ND4L|P03901	NDUFS6|O75380
MRPS33|Q9Y291	MRPS6|P82932
RPL36|Q9Y3U8	RPL37|P61927
GNAQ|P50148	P2RY10|O00398
ADORA3|P33765	ARRB1|P49407
HIST1H2AB|P04908	HIST2H2BF|Q5QNW6
NDUFB9|Q9Y6M9	NDUFS5|O43920
DNAH5|Q8TE73	TUBB6|Q9BUF5
ATF2|P15336	CREB3L4|Q8TEY5
GNAL|P38405	OR13C2|Q8NGS9
HLA-DRB4|P13762	SH3GL2|Q99962
APOB|P04114	GPC2|Q8N158
HTT|P42858	TUBB8|Q3ZCM7
GABRA5|P31644	GABRB1|P18505
DYNLRB2|Q8TF09	HSPB11|Q9Y547
RAB11A|P62491	TCTN2|Q96GX1
GFM2|Q969S9	MRPL12|P52815
MRPL2|Q5T653	MRPS24|Q96EL2
MRPS24|Q96EL2	MTRF1L|Q9UGC7
MRPL21|Q7Z2W9	MRPS12|O15235
STAG3|Q9UJ98	SYNE1|Q8NF91
GNAL|P38405	OR51T1|Q8NGJ9
NDUFA2|O43678	NDUFB2|O95178
CD8A|P01732	TRBV12-3|P01733
SMARCA4|P51532	ZNF14|P17017
KIF24|Q5T7B8	PCM1|Q15154
IGHG2|P01859	VAV2|P52735
NDUFS5|O43920	NDUFV1|P49821
LRP5|O75197	WNT9B|O14905
CD47|Q08722	SIRPG|Q9P1W8
H2AFV|Q71UI9	HIST1H2BM|Q99879
CNTRL|Q7Z7A1	TTBK2|Q6IQ55
GNB1|P62873	OR7E24|Q6IFN5
GNGT1|P63211	OR4K13|Q8NH42
NDUFB4|O95168	NDUFB7|P17568
GNGT1|P63211	OR2G2|Q8NGZ5
MRPL34|Q9BQ48	MRPS25|P82663
GABRA5|P31644	GABRQ|Q9UN88
ATP5B|P06576	ATP5G3|P48201
GNB1|P62873	OR5AK2|Q8NH90
HIST2H2AC|Q16777	HIST2H2BF|Q5QNW6
FCGR3A|P08637	IGKV1-5|P01602
MRPL46|Q9H2W6	MRPS25|P82663
GNAL|P38405	OR51A4|Q8NGJ6
HIST2H2AB|Q8IUE6	HIST2H2BF|Q5QNW6
GNAI3|P08754	TAS2R10|Q9NYW0
COL16A1|Q07092	ITGB6|P18564
FCGR2C|P31995	LILRA5|A6NI73
FCGR2A|P12318	IGLC7|A0M8Q6
IGHA2|P01877	IGLC2|P0CG05
GNGT1|P63211	OR2AP1|Q8NGE2
ACTR1B|P42025	MYH8|P13535
MRPL14|Q6P1L8	MTRF1L|Q9UGC7
MRPL19|P49406	MRPS25|P82663
GNGT1|P63211	OR10A5|Q9H207
NDUFB10|O96000	NDUFB7|P17568
GNGT1|P63211	OR4K2|Q8NGD2
DYNC2LI1|Q8TCX1	KIF3A|Q9Y496
NDUFA10|O95299	NDUFA5|Q16718
MRPL39|Q9NYK5	MRPS24|Q96EL2
ASB17|Q8WXJ9	CUL5|Q93034
GDF1|P27539	NODAL|Q96S42
GNAI1|P63096	NPBWR1|P48145
GNAL|P38405	OR5P2|Q8WZ92
GNB1|P62873	OR4X1|Q8NH49
H2AFV|Q71UI9	HIST1H2BA|Q96A08
ACTBL2|Q562R1	COL14A1|Q05707
MT-ND4|P03905	NDUFA11|Q86Y39
LAMB2|P55268	LAMC2|Q13753
ATP5E|P56381	ATP5G1|P05496
GNAL|P38405	OR4C3|Q8NH37
DRD1|P21728	GNAS|P63092
MT-ND3|P03897	MT-ND4|P03905
STAG1|Q8WVM7	SYCE1|Q8N0S2
CEP290|O15078	TCTN1|Q2MV58
ATP5I|P56385	ATP5J|P18859
FKBP6|O75344	SYCP1|Q15431
NDUFA1|O15239	NDUFB7|P17568
IFNA16|P05015	STAT2|P52630
MT-ND5|P03915	NDUFA1|O15239
GFM1|Q96RP9	MRPL33|O75394
GNGT1|P63211	OR10A7|Q8NGE5
DAP3|P51398	MRPS25|P82663
DCTN1|Q14203	DYNC2H1|Q8NCM8
ICT1|Q14197	MRPS33|Q9Y291
COL19A1|Q14993	ITGAM|P11215
IFT52|Q9Y366	IFT88|Q13099
COL15A1|P39059	ITGAL|P20701
MRPL48|Q96GC5	MRPS25|P82663
MT-ND2|P03891	NDUFB11|Q9NX14
KCNAB2|Q13303	KCNC3|Q14003
ATP6V0E2|Q8NHE4	ATP6V1F|Q16864
RPS19|P39019	RPS4Y1|P22090
GNB1|P62873	OR1J2|Q8NGS2
GNB1|P62873	OR2I1P|Q8NGU4
CENPL|Q8N0S6	NUF2|Q9BZD4
NDUFA11|Q86Y39	NDUFB7|P17568
GNAL|P38405	OR2T8|A6NH00
GNAL|P38405	OR4C13|Q8NGP0
GNB1|P62873	OR6C3|Q9NZP0
NDUFB11|Q9NX14	NDUFS4|O43181
GNGT1|P63211	OR1A1|Q9P1Q5
ACTB|P60709	MYH3|P11055
MYL4|P12829	TMOD1|P28289
NDUFB7|P17568	NDUFS6|O75380
GNA15|P30679	UTS2|O95399
GNAL|P38405	OR8H2|Q8N162
IGLC7|A0M8Q6	VAV1|P15498
CENPA|P49450	MIS18BP1|Q6P0N0
FZD2|Q14332	WNT8B|Q93098
GNB1|P62873	OR5T3|Q8NGG3
FGF16|O43320	FGFR2|P21802
RPGRIP1L|Q68CZ1	SDCCAG8|Q86SQ7
MT-ND3|P03897	NDUFV1|P49821
KCNAB3|O43448	KCNQ1|P51787
MT-ND6|P03923	NDUFS3|O75489
ELMO2|Q96JJ3	IGHG3|P01860
UQCR11|O14957	UQCRB|P14927
MYH8|P13535	TCAP|O15273
TCTN2|Q96GX1	TUBA1A|Q71U36
GNB1|P62873	OR9A4|Q8NGU2
SFI1|A8K8P3	TCTN1|Q2MV58
MRPL3|P09001	MRPL33|O75394
GNA14|O95837	PROK1|P58294
DYNC2H1|Q8NCM8	KIFAP3|Q92845
MT-ND4L|P03901	NDUFA13|Q9P0J0
GNG2|P59768	PROKR1|Q8TCW9
MRPS18B|Q9Y676	MRPS25|P82663
RPL37|P61927	RPSA|P08865
GNGT1|P63211	OR2G6|Q5TZ20
FZD8|Q9H461	WNT16|Q9UBV4
ITGA1|P56199	POTEKP|Q9BYX7
MRPS22|P82650	MRPS25|P82663
GNAL|P38405	OR2J2|O76002
CTNNA3|Q9UI47	PCDHB7|Q9Y5E2
SYCE1|Q8N0S2	SYCE2|Q6PIF2
RPL37|P61927	RPLP0|P05388
MRPL16|Q9NX20	MRPS36|P82909
GNAS|P63092	PTGDR|Q13258
TCTN3|Q6NUS6	TMEM216|Q9P0N5
GNGT1|P63211	OR4K5|Q8NGD3
GNGT1|P63211	OR2T34|Q8NGX1
NDUFA10|O95299	NDUFV1|P49821
H3F3A|P84243	HIST1H4G|Q99525
STAG1|Q8WVM7	SYCE2|Q6PIF2
GNGT1|P63211	OR13C5|Q8NGS8
GNA15|P30679	QRFP|P83859
GNB1|P62873	OR5B2|Q96R09
HIST1H2AA|Q96QV6	HIST3H2BB|Q8N257
IGLC2|P0CG05	SH3KBP1|Q96B97
NCBP2|P52298	RPL37|P61927
GNB1|P62873	OR5M9|Q8NGP3
CXCL5|P42830	GNAT3|A8MTJ3
COL4A5|P29400	IBSP|P21815
ARHGEF28|Q8N1W1	RHOA|P61586
GNB1|P62873	OR2A25|A4D2G3
HLA-DQB1|P01920	TRBV12-3|P01733
ACTBL2|Q562R1	COL11A1|P12107
LZTFL1|Q9NQ48	TTC8|Q8TAM2
SPDL1|Q96EA4	STAG1|Q8WVM7
MT-ND5|P03915	NDUFS4|O43181
MT-ND3|P03897	NDUFB2|O95178
FPR3|P25089	MT-RNR2|Q8IVG9
GAL|P22466	GNAT3|A8MTJ3
MRPL33|O75394	MRPS22|P82650
HELZ2|Q9BYK8	MED20|Q9H944
MRPL11|Q9Y3B7	MRPS18C|Q9Y3D5
ADORA3|P33765	GNG5|P63218
B9D1|Q9UPM9	C2CD3|Q4AC94
GNB1|P62873	OR10A2|Q9H208
MICALL1|Q8N3F8	POTEKP|Q9BYX7
LRP5L|A4QPB2	WNT7A|O00755
GNB1|P62873	OR2T8|A6NH00
C1S|P09871	IGHG3|P01860
MRPL33|O75394	MRPL52|Q86TS9
MT-ND5|P03915	NDUFA13|Q9P0J0
MYH8|P13535	TNNT2|P45379
GNAL|P38405	OR1L4|Q8NGR5
ICT1|Q14197	MRPL33|O75394
DNAH5|Q8TE73	TUBB2B|Q9BVA1
GNGT1|P63211	OR5AN1|Q8NGI8
CEP41|Q9BYV8	NEDD1|Q8NHV4
HLA-DQB1|P01920	TCRA|P04437
MRPL21|Q7Z2W9	MRPS6|P82932
GNAT3|A8MTJ3	GPER1|Q99527
GNGT1|P63211	LPAR5|Q9H1C0
ACVR1B|P36896	LEFTY2|O00292
ITGA5|P08648	POTEKP|Q9BYX7
RPL37|P61927	RPS14|P62263
DACT1|Q9NYF0	DVL2|O14641
PPFIA1|Q13136	SLC18A3|Q16572
GNAQ|P50148	GPRC6A|Q5T6X5
MRPS28|Q9Y2Q9	MRPS33|Q9Y291
GNA11|P29992	PROKR1|Q8TCW9
GNGT1|P63211	OR2A14|Q96R47
GNGT1|P63211	OR5I1|Q13606
HLA-DRB4|P13762	SEC24A|O95486
RPL13|P26373	RPS4Y1|P22090
MRPS5|P82675	MTRF1L|Q9UGC7
DYNC1I2|Q13409	TCTN2|Q96GX1
GNA15|P30679	GPR4|P46093
CNGA4|Q8IV77	RAB11FIP3|O75154
GNAT3|A8MTJ3	PTGER3|P43115
CEP41|Q9BYV8	RAB11A|P62491
COL19A1|Q14993	ITGB6|P18564
HLA-E|P13747	TRBC1|P01850
ACTBL2|Q562R1	COL15A1|P39059
DYNC2H1|Q8NCM8	TUBB4B|P68371
DYNLL1|P63167	IFT52|Q9Y366
GNAL|P38405	OR1F1|O43749
GNGT1|P63211	OR51E1|Q8TCB6
HLA-DMB|P28068	HLA-DRB4|P13762
COL12A1|Q99715	ITGBL1|O95965
NDUFA8|P51970	NDUFC1|O43677
HIST1H2BH|Q93079	HIST2H2AB|Q8IUE6
ITGA7|Q13683	ITGBL1|O95965
NDUFS1|P28331	NDUFS5|O43920
HELZ2|Q9BYK8	MED8|Q96G25
GNB1|P62873	P2RY4|P51582
MRPL45|Q9BRJ2	MRPS25|P82663
RPL26L1|Q9UNX3	RPL37|P61927
NEDD1|Q8NHV4	SDCCAG8|Q86SQ7
SLC32A1|Q9H598	STX1A|Q16623
CETN2|P41208	TCTN2|Q96GX1
ACTBL2|Q562R1	HIP1|O00291
RPL12|P30050	RPS4Y1|P22090
CACNA1A|O00555	CACNA2D2|Q9NY47
GNAQ|P50148	GPR68|Q15743
GNA11|P29992	PROKR2|Q8NFJ6
GNB1|P62873	OR51D1|Q8NGF3
DNAH7|Q8WXX0	TUBB4A|P04350
GNB1|P62873	OR2L2|Q8NH16
TUBA3C|Q13748	TUBB8|Q3ZCM7
GNGT1|P63211	OR6C4|Q8NGE1
CASC5|Q8NG31	CENPL|Q8N0S6
CENPL|Q8N0S6	PPP1CC|P36873
GNAL|P38405	OR52I2|Q8NH67
POTEKP|Q9BYX7	PXN|P49023
MYH8|P13535	TNNT3|P45378
COL12A1|Q99715	ITGA4|P13612
NDUFB7|P17568	NDUFS2|O75306
SYCE2|Q6PIF2	SYCP3|Q8IZU3
GNAL|P38405	OR4D1|Q15615
CATSPER4|Q7RTX7	CATSPERG|Q6ZRH7
GNA14|O95837	GPR132|Q9UNW8
CNGA4|Q8IV77	EXOC4|Q96A65
ARHGEF28|Q8N1W1	EPHB4|P54760
BBIP1|A8MTZ0	BBS1|Q8NFJ9
MT-ND4L|P03901	NDUFS8|O00217
CNTRL|Q7Z7A1	PLK4|O00444
MT-ND6|P03923	NDUFV2|P19404
NDUFB2|O95178	NDUFV3|P56181
ATP6V1C1|P21283	TCIRG1|Q13488
COX8A|P10176	MT-CO2|P00403
DMD|P11532	MYH3|P11055
CENPJ|Q9HC77	KIF24|Q5T7B8
BRF1|Q92994	POLR3GL|Q9BT43
MYL4|P12829	TNNT3|P45378
NEK2|P51955	TCTN2|Q96GX1
GNAL|P38405	OR51V1|Q9H2C8
BLM|P54132	FAAP100|Q0VG06
MRPS17|Q9Y2R5	MRPS18C|Q9Y3D5
FGF16|O43320	UBA52|P62987
IFT27|Q9BW83	IFT52|Q9Y366
NDUFA10|O95299	NDUFAB1|O14561
PRDM14|Q9GZV8	SALL4|Q9UJQ4
FZD5|Q13467	WNT2B|Q93097
MRPL21|Q7Z2W9	MRPL35|Q9NZE8
MT-ND6|P03923	NDUFB8|O95169
MRPL35|Q9NZE8	MRPS25|P82663
ATP5J|P18859	MT-ATP8|P03928
FZD9|O00144	WNT9B|O14905
GFM2|Q969S9	MRPS18C|Q9Y3D5
GNAI1|P63096	TAS2R5|Q9NYW4
TBCC|Q15814	TUBB2B|Q9BVA1
CXCR4|P61073	GNAT3|A8MTJ3
AMBP|P02760	IGLC6|P0CF74
FGF22|Q9HCT0	PLCG1|P19174
GNGT1|P63211	OR6B1|O95007
CTNNA2|P26232	PCDHGA6|Q9Y5G7
HLA-DPA1|P20036	SAR1B|Q9Y6B6
MT-ND6|P03923	NDUFA3|O95167
IGKV4-1|P06312	SH3KBP1|Q96B97
CEP78|Q5JTW2	NDE1|Q9NXR1
GNB1|P62873	GPR55|Q9Y2T6
DPYSL2|Q16555	PLXNA4|Q9HCM2
CDH17|Q12864	CTNND1|O60716
GNAT3|A8MTJ3	HTR1E|P28566
DNAH8|Q96JB1	TUBB2B|Q9BVA1
NDUFA12|Q9UI09	NDUFA3|O95167
NINL|Q9Y2I6	TCTN2|Q96GX1
GNG3|P63215	LPAR6|P43657
TRAF3IP1|Q8TDR0	WDR35|Q9P2L0
GNAT3|A8MTJ3	OPRM1|P35372
GNAQ|P50148	PROKR2|Q8NFJ6
H2AFV|Q71UI9	HIST1H2BK|O60814
ATP5E|P56381	ATP5G3|P48201
IGKV1-5|P01602	VAV2|P52735
MRPL14|Q6P1L8	MRPL33|O75394
MRPS25|P82663	MRPS7|Q9Y2R9
MRPS12|O15235	MRRF|Q96E11
ATP1A4|Q13733	FXYD6|Q9H0Q3
GNGT1|P63211	OR5D13|Q8NGL4
MRPL33|O75394	MRPL46|Q9H2W6
CEP78|Q5JTW2	PLK4|O00444
GNB1|P62873	OR52H1|Q8NGJ2
COL7A1|Q02388	ITGBL1|O95965
GNGT2|O14610	HTR1E|P28566
GNGT1|P63211	OR8A1|Q8NGG7
CENPL|Q8N0S6	NUP85|Q9BW27
CENPL|Q8N0S6	CENPO|Q9BU64
ATP5E|P56381	ATP5J2|P56134
MRPL23|Q16540	MRPS36|P82909
MRPS15|P82914	MRPS18C|Q9Y3D5
DYNLL1|P63167	IFT122|Q9HBG6
HLA-F|P30511	TRAC|P01848
RPL12|P30050	RPL37|P61927
MT-ND4|P03905	NDUFA13|Q9P0J0
ATP5F1|P24539	ATP5G2|Q06055
SNAP25|P60880	UNC13C|Q8NB66
INSL5|Q9Y5Q6	RXFP4|Q8TDU9
ITGBL1|O95965	POTEKP|Q9BYX7
MT-CYB|P00156	UQCR11|O14957
DYNC2LI1|Q8TCX1	IFT57|Q9NWB7
IGLC7|A0M8Q6	PIK3R1|P27986
GNAL|P38405	OR1C1|Q15619
GNB1|P62873	OR5M10|Q6IEU7
LMNB1|P20700	SYCP2|Q9BX26
MRPS33|Q9Y291	MRPS36|P82909
GNAT3|A8MTJ3	NMS|Q5H8A3
GNB1|P62873	P2RY10|O00398
NDUFC1|O43677	NDUFV1|P49821
GNAL|P38405	OR9I1|Q8NGQ6
GNGT1|P63211	OR8D4|Q8NGM9
IFNA4|P05014	STAT2|P52630
COL16A1|Q07092	ITGAD|Q13349
C2CD3|Q4AC94	CEP72|Q9P209
GNB1|P62873	TAS2R45|P59539
CXCL1|P09341	GNAT3|A8MTJ3
IFT20|Q8IY31	IFT52|Q9Y366
MRPS25|P82663	MRPS35|P82673
CENPJ|Q9HC77	SDCCAG8|Q86SQ7
GNGT1|P63211	OR6C3|Q9NZP0
RPL37|P61927	SMG8|Q8ND04
CDH17|Q12864	CTNNA1|P35221
MRPL33|O75394	TUFM|P49411
CTNNAL1|Q9UBT7	PCDHA2|Q9Y5H9
GNGT1|P63211	OR10H4|Q8NGA5
MT-ND5|P03915	NDUFA8|P51970
FAAP100|Q0VG06	FANCE|Q9HB96
DYNLRB2|Q8TF09	IFT57|Q9NWB7
DCTN2|Q13561	KIF4B|Q2VIQ3
CNTRL|Q7Z7A1	PAFAH1B1|P43034
CLASP1|Q7Z460	SPDL1|Q96EA4
GNGT1|P63211	OR56A3|Q8NH54
GNAT3|A8MTJ3	PPY|P01298
CENPL|Q8N0S6	PMF1|Q6P1K2
CDC20|Q12834	CENPL|Q8N0S6
CXCR6|O00574	GNG2|P59768
COL15A1|P39059	ITGA11|Q9UKX5
GNB1|P62873	NPB|Q8NG41
MRPS35|P82673	MRPS36|P82909
GFM2|Q969S9	MRPL48|Q96GC5
GABRA2|P47869	GABRB1|P18505
GNGT1|P63211	OR6S1|Q8NH40
GNAL|P38405	OR1E1|P30953
NDUFA9|Q16795	NDUFB2|O95178
CEP78|Q5JTW2	DCTN3|O75935
TCTN1|Q2MV58	TTBK2|Q6IQ55
MRPL13|Q9BYD1	MRPS18C|Q9Y3D5
SMC3|Q9UQE7	SYCE1|Q8N0S2
CEP63|Q96MT8	TCTN3|Q6NUS6
COL16A1|Q07092	ITGAL|P20701
MRPL16|Q9NX20	MRPS25|P82663
SALL4|Q9UJQ4	SOX2|P48431
ACVR1C|Q8NER5	LEFTY1|O75610
CCR10|P46092	GNAT3|A8MTJ3
HIST1H2AJ|Q99878	HIST2H2BF|Q5QNW6
HIST1H2AC|Q93077	HIST2H2BF|Q5QNW6
NDUFA1|O15239	NDUFC1|O43677
SLC9A1|P19634	STAB2|Q8WWQ8
H2AFB2|P0C5Z0	HIST3H2BB|Q8N257
AP2A1|O95782	HLA-DQB2|P05538
CTNNA3|Q9UI47	PCDHGA11|Q9Y5H2
CD3G|P09693	IGHG2|P01859
GNB1|P62873	TAS2R42|Q7RTR8
MRPL33|O75394	MRPS26|Q9BYN8
IGLC6|P0CF74	SOS1|Q07889
RAB3IP|Q96QF0	SDCCAG8|Q86SQ7
MYBPC3|Q14896	MYL4|P12829
ITGB4|P16144	POTEKP|Q9BYX7
GNB1|P62873	OR6T1|Q8NGN1
GFM1|Q96RP9	MRPS25|P82663
GNAT3|A8MTJ3	SSTR4|P31391
IGKV4-1|P06312	PLCG1|P19174
CLIP1|P30622	DNAH1|Q9P2D7
GNAL|P38405	OR4M2|Q8NGB6
IFNA6|P05013	IFNAR2|P48551
MRPL1|Q9BYD6	MRPS24|Q96EL2
CD8B|P10966	TCRA|P04437
APOE|P02649	GPC6|Q9Y625
ADAM30|Q9UKF2	ZP1|P60852
NDUFB1|O75438	NDUFC1|O43677
MRPS16|Q9Y3D3	MRPS25|P82663
GNG7|O60262	LPAR6|P43657
HLA-DPB1|P04440	TCRA|P04437
GNB1|P62873	OR10G6|Q8NH81
CXCL10|P02778	GNAT3|A8MTJ3
CENPO|Q9BU64	MIS18BP1|Q6P0N0
FZD10|Q9ULW2	WNT10B|O00744
HLA-DPB1|P04440	TRAC|P01848
CEP135|Q66GS9	CEP41|Q9BYV8
GLRA3|O75311	GLRB|P48167
BSG|P35613	SLC7A6|Q92536
FGFR1OP|O95684	TCTN3|Q6NUS6
CD247|P20963	TCRA|P04437
RPL19|P84098	SEC61G|P60059
CEP78|Q5JTW2	PCM1|Q15154
IFNA16|P05015	IFNAR2|P48551
B9D2|Q9BPU9	SPDL1|Q96EA4
H2AFJ|Q9BTM1	HIST2H2BE|Q16778
GNAT3|A8MTJ3	TAS2R60|P59551
ATP5B|P06576	MT-ATP8|P03928
GNGT1|P63211	OR52A1|Q9UKL2
PSMB11|A5LHX3	PSMD12|O00232
H2BFM|P0C1H6	HIST1H2AD|P20671
GNB1|P62873	OR2A12|Q8NGT7
GNG2|P59768	HCAR1|Q9BXC0
LEFTY2|O00292	NODAL|Q96S42
MT-ND4|P03905	NDUFB3|O43676
KCNMA1|Q12791	KCNMB3|Q9NPA1
LMNB1|P20700	STAG3|Q9UJ98
IGKV4-1|P06312	VAV2|P52735
CDH20|Q9HBT6	CTNNA1|P35221
PDP2|Q9P2J9	PDPR|Q8NCN5
ATP5G2|Q06055	ATP5J|P18859
H2AFB1|P0C5Y9	HIST2H2BF|Q5QNW6
CEP41|Q9BYV8	TCTN1|Q2MV58
CENPL|Q8N0S6	PAFAH1B1|P43034
ACVR2A|P27037	GDF2|Q9UK05
CNTRL|Q7Z7A1	SSNA1|O43805
GNAT3|A8MTJ3	TAS2R9|Q9NYW1
ACTBL2|Q562R1	ITGA7|Q13683
CEP250|Q9BV73	CEP41|Q9BYV8
GNAL|P38405	OR2T2|Q6IF00
TUBA3E|Q6PEY2	TUBB|P07437
CALM1|P62158	RASGRF2|O14827
CEP57|Q86XR8	SDCCAG8|Q86SQ7
ACTN4|O43707	ITGBL1|O95965
HLA-E|P13747	SAR1B|Q9Y6B6
FZD7|O75084	WNT16|Q9UBV4
TUBA4B|Q9H853	TUBB1|Q9H4B7
CXCL16|Q9H2A7	GNB1|P62873
DYNC1I1|O14576	TUBB8|Q3ZCM7
COL16A1|Q07092	ITGB7|P26010
ACTBL2|Q562R1	MYH8|P13535
MRPL44|Q9H9J2	MRPS36|P82909
FGF22|Q9HCT0	UBB|P0CG47
OVGP1|Q12889	ZP1|P60852
WDR19|Q8NEZ3	WDR35|Q9P2L0
FCGR1A|P12314	IGKV1-5|P01602
CTNNA1|P35221	FAT2|Q9NYQ8
CNGA4|Q8IV77	RAB8A|P61006
RPS18|P62269	RPS4Y1|P22090
IGLC6|P0CF74	SYK|P43405
RPL23A|P62750	RPL37|P61927
SDCCAG8|Q86SQ7	SFI1|A8K8P3
ACVR1B|P36896	CFC1|P0CG37
IGLC3|P0CG06	VAV3|Q9UKW4
GNAL|P38405	OR51G2|Q8NGK0
GNAL|P38405	OR10A4|Q9H209
HLA-DOA|P06340	HLA-DQB2|P05538
H2AFV|Q71UI9	H2BFM|P0C1H6
RPS4Y1|P22090	SSR2|P43308
FCGR2B|P31994	IGKV1-5|P01602
CD3G|P09693	IGKV1-5|P01602
GNB1|P62873	OR2T5|Q6IEZ7
MRPL21|Q7Z2W9	MRRF|Q96E11
ADORA3|P33765	GNB1|P62873
GNB1|P62873	OR9Q1|Q8NGQ5
GNB1|P62873	OR4E1|P0C645
GNAL|P38405	OR2J1|Q9GZK6
RPL37|P61927	SMG9|Q9H0W8
EIF4A3|P38919	RPL37|P61927
NDUFA8|P51970	NDUFS4|O43181
MRPL52|Q86TS9	MRRF|Q96E11
MRPS24|Q96EL2	MRPS31|Q92665
TBCC|Q15814	TUBB4A|P04350
NDUFS5|O43920	NDUFV2|P19404
STAG3|Q9UJ98	TERF1|P54274
CENPL|Q8N0S6	SPC24|Q8NBT2
GNB1|P62873	TAAR1|Q96RJ0
KIF24|Q5T7B8	MKS1|Q9NXB0
MRPL51|Q4U2R6	MRPL52|Q86TS9
GNB1|P62873	OR2J3|O76001
CTNNA1|P35221	DCHS1|Q96JQ0
RPL37|P61927	RPL7A|P62424
MRPL49|Q13405	MRPS24|Q96EL2
ACTN2|P35609	COL12A1|Q99715
MT-ND4L|P03901	NDUFA5|Q16718
ADAM21|Q9UKJ8	ZP2|Q05996
BBIP1|A8MTZ0	LZTFL1|Q9NQ48
IFNA6|P05013	IFNAR1|P17181
GNAL|P38405	OR2AK2|Q8NG84
GNAL|P38405	OR7C2|O60412
CEP76|Q8TAP6	TCTN3|Q6NUS6
MOV10L1|Q9BXT6	PIWIL2|Q8TC59
C1S|P09871	IGLC7|A0M8Q6
IGLC6|P0CF74	VAV2|P52735
CTNNA1|P35221	PCDHGC5|Q9Y5F6
GNAT3|A8MTJ3	HTR1F|P30939
RPL37|P61927	SEC61B|P60468
ITGA4|P13612	POTEKP|Q9BYX7
MYL4|P12829	TCAP|O15273
BLOC1S6|Q9UL45	TXNDC5|Q8NBS9
MT-ND1|P03886	NDUFAB1|O14561
ARHGEF28|Q8N1W1	EPHB1|P54762
AAAS|Q9NRG9	RANBP2|P49792
HLA-DRB4|P13762	SEC31A|O94979
FAIM|Q9NVQ4	NGF|P01138
GNB1|P62873	TAS2R31|P59538
GNGT1|P63211	OR2A2|Q6IF42
CEP41|Q9BYV8	NPHP4|O75161
C2CD3|Q4AC94	CEP164|Q9UPV0
CEP97|Q8IW35	KIF24|Q5T7B8
C1S|P09871	IGLC2|P0CG05
HLA-DQB1|P01920	SAR1B|Q9Y6B6
FZD7|O75084	WNT8B|Q93098
IFNA17|P01571	SOCS1|O15524
FCGR2A|P12318	LILRB5|O75023
MT-ND3|P03897	NDUFA11|Q86Y39
FCGR2A|P12318	LILRA2|Q8N149
GRPEL2|Q8TAA5	TIMM21|Q9BVV7
AP2A1|O95782	KIF4B|Q2VIQ3
DYNLRB1|Q9NP97	IFT43|Q96FT9
COL15A1|P39059	ITGA4|P13612
CD3G|P09693	IGKV4-1|P06312
ARHGEF28|Q8N1W1	EFNB3|Q15768
CEP78|Q5JTW2	NPHP4|O75161
CRK|P46108	IGKV1-5|P01602
MT-ND5|P03915	NDUFB1|O75438
NDUFA7|O95182	NDUFC1|O43677
CDK5|Q00535	PLXNA4|Q9HCM2
GNAL|P38405	OR5H14|A6NHG9
CXCL13|O43927	GNAT3|A8MTJ3
COL21A1|Q96P44	SERPINH1|P50454
PRKACA|P17612	TCTN1|Q2MV58
C1QB|P02746	IGHG2|P01859
CTNNA1|P35221	PCDHA9|Q9Y5H5
APC|P25054	SPATA13|Q96N96
ITGA2B|P08514	ITGBL1|O95965
CASC3|O15234	RPL37|P61927
GNAL|P38405	OR5AK2|Q8NH90
IFT43|Q96FT9	KIFAP3|Q92845
ACTN2|P35609	RASGRF2|O14827
KIF24|Q5T7B8	NDE1|Q9NXR1
KANSL3|Q9P2N6	OGT|O15294
NDUFA11|Q86Y39	NDUFA9|Q16795
IFT81|Q8WYA0	TTC26|A0AVF1
MRPL47|Q9HD33	MRPS25|P82663
MRPL46|Q9H2W6	MTRF1L|Q9UGC7
CEP41|Q9BYV8	DCTN1|Q14203
IFT122|Q9HBG6	TTC26|A0AVF1
IGHG3|P01860	IGLC6|P0CF74
EIF4G1|Q04637	RPL37|P61927
GNGT1|P63211	OR4X2|Q8NGF9
NDUFA10|O95299	NDUFS5|O43920
LMNA|P02545	SYCP2|Q9BX26
CDH20|Q9HBT6	CTNNA3|Q9UI47
MYL4|P12829	TTN|Q8WZ42
ACVR1B|P36896	NODAL|Q96S42
MRPL32|Q9BYC8	MRPS36|P82909
CTNNA1|P35221	PCDHB7|Q9Y5E2
CTNNB1|P35222	PCDHA9|Q9Y5H5
NDUFA11|Q86Y39	NDUFAB1|O14561
GNG2|P59768	SUCNR1|Q9BXA5
GNG2|P59768	TAS2R43|P59537
RPL37|P61927	RPL38|P63173
ACTC1|P68032	MYH6|P13533
GNB1|P62873	TAS2R19|P59542
CTNNA2|P26232	PCDH20|Q8N6Y1
HIST1H2AA|Q96QV6	HIST1H2BM|Q99879
GNAL|P38405	OR4N2|Q8NGD1
IFNA4|P05014	IFNAR1|P17181
HAUS2|Q9NVX0	KIF24|Q5T7B8
GNGT1|P63211	OR8J1|Q8NGP2
GNGT1|P63211	OR9G4|Q8NGQ1
GNGT1|P63211	OR2F1|Q13607
H2AFJ|Q9BTM1	HIST1H2BL|Q99880
GNB1|P62873	NMUR2|Q9GZQ4
ADORA1|P30542	GNAT3|A8MTJ3
FN1|P02751	ITGBL1|O95965
COL9A2|Q14055	POTEKP|Q9BYX7
CLASP1|Q7Z460	TCTN3|Q6NUS6
ATP6V0D1|P61421	ATP6V1G3|Q96LB4
GNG2|P59768	P2RY14|Q15391
HLA-DQB1|P01920	TRBC1|P01850
GNAL|P38405	OR5M3|Q8NGP4
CDC20|Q12834	SPDL1|Q96EA4
RPS14|P62263	RPS4Y1|P22090
H2AFY2|Q9P0M6	HIST1H2BM|Q99879
GNB1|P62873	TAS2R8|Q9NYW2
GNB1|P62873	OR2W5|A6NFC9
GNB1|P62873	OR2G2|Q8NGZ5
SEC61G|P60059	SSR4|P51571
GNAL|P38405	OR2L3|Q8NG85
CEP41|Q9BYV8	CEP97|Q8IW35
ARHGEF9|O43307	GABRQ|Q9UN88
GNAI3|P08754	GPR18|Q14330
ACTA2|P62736	MYH6|P13533
HLA-E|P13747	TRBV12-3|P01733
GNGT1|P63211	OR2M5|A3KFT3
FZD4|Q9ULV1	WNT16|Q9UBV4
APOC3|P02656	GPC5|P78333
HLA-DMA|P28067	TCRB|P04435
TUBAL3|A6NHL2	TUBB2A|Q13885
COL16A1|Q07092	TLN1|Q9Y490
CTNNA2|P26232	DCHS1|Q96JQ0
ITGAL|P20701	ITGBL1|O95965
ADAM21|Q9UKJ8	B4GALT1|P15291
MYH8|P13535	TNNI2|P48788
HIST1H2AD|P20671	HIST1H2BK|O60814
CTNNA3|Q9UI47	PCDHB4|Q9Y5E5
GNAL|P38405	OR4C15|Q8NGM1
CD3G|P09693	HLA-DQB2|P05538
PSMA8|Q8TAA3	PSMB11|A5LHX3
CDH22|Q9UJ99	CTNNA1|P35221
ALMS1|Q8TCU4	SDCCAG8|Q86SQ7
CATSPER1|Q8NEC5	CATSPERG|Q6ZRH7
NFASC|O94856	SPTBN5|Q9NRC6
CNTRL|Q7Z7A1	DCTN2|Q13561
GNAL|P38405	HTR1D|P28221
FGFR1OP|O95684	SDCCAG8|Q86SQ7
CTNNAL1|Q9UBT7	PCDHA3|Q9Y5H8
GALR3|O60755	GNG2|P59768
AAAS|Q9NRG9	BANF1|O75531
COL16A1|Q07092	ITGA11|Q9UKX5
RPL35|P42766	SEC61G|P60059
CCR3|P51677	GNAT3|A8MTJ3
MT-ND5|P03915	NDUFC2|O95298
MYH8|P13535	TPM2|P07951
MRPS36|P82909	MRPS7|Q9Y2R9
FCGR3A|P08637	IGKV4-1|P06312
MT-ND4L|P03901	NDUFB4|O95168
KCNAB2|Q13303	KCNH4|Q9UQ05
GNA15|P30679	LPAR4|Q99677
RPS17|P08708	SEC61G|P60059
RPL8|P62917	RPS4Y1|P22090
DVL2|O14641	WNT8B|Q93098
PPP2CA|P67775	RPS4Y1|P22090
HSPB11|Q9Y547	IFT74|Q96LB3
FZD9|O00144	WNT8A|Q9H1J5
NDUFB1|O75438	NDUFB11|Q9NX14
ACTBL2|Q562R1	MLLT4|P55196
C1QB|P02746	IGLC2|P0CG05
MRPS18B|Q9Y676	MRRF|Q96E11
GNGT1|P63211	OR8H2|Q8N162
BBIP1|A8MTZ0	RAB3IP|Q96QF0
GNAT3|A8MTJ3	GNG2|P59768
COL12A1|Q99715	TLN1|Q9Y490
COL12A1|Q99715	ITGB4|P16144
GABRA6|Q16445	GABRB1|P18505
MRPL20|Q9BYC9	MRPS24|Q96EL2
COL15A1|P39059	ITGAE|P38570
CTNNB1|P35222	PCDHB13|Q9Y5F0
EIF1AX|P47813	RPS4Y1|P22090
ITGA8|P53708	POTEKP|Q9BYX7
COL19A1|Q14993	ITGA2|P17301
H2AFJ|Q9BTM1	HIST1H2BJ|P06899
MAEL|Q96JY0	TDRKH|Q9Y2W6
GNAS|P63092	MC5R|P33032
GNB1|P62873	OR2T7|P0C7T2
GNGT1|P63211	OR5AR1|Q8NGP9
FCGR3A|P08637	IGLC7|A0M8Q6
HLA-DRB3|P79483	TCRB|P04435
GNGT2|O14610	LPAR6|P43657
GNB1|P62873	OR5P2|Q8WZ92
GNGT1|P63211	OR7C2|O60412
HSPB11|Q9Y547	TTC26|A0AVF1
SMC1A|Q14683	SYCP1|Q15431
GNAL|P38405	OR5V1|Q9UGF6
GNB1|P62873	OR11H6|Q8NGC7
CNR1|P21554	GNAT3|A8MTJ3
HLA-DMB|P28068	HLA-DQB2|P05538
GNAS|P63092	VIP|P01282
HLA-DPA1|P20036	TCRB|P04435
COX6A1|P12074	COX6C|P09669
PSMB11|A5LHX3	PSMC4|P43686
FCN3|O75636	MASP2|O00187
CENPL|Q8N0S6	SEH1L|Q96EE3
[truncated: 7,125 more rows]
[truncated: 1 more columns]
