# Supplementary material for: A Computational Framework for Predicting Direct Contacts and Substructures within Protein Complexes
Source: Biomolecules. 2019 Oct 25;9(11):656. doi: 10.3390/biom9110656 (PMC6921016; doi:10.3390/biom9110656)
Supplement: Supplementary file 1 [file biomolecules-09-00656-s001.zip › suppl/S3.txt]

[1]CORUM1	name:(TOM7 120K intermediate assembly complex (TOM7, TOM22, TOM40), mitochondrial)	component number(3)	connection degree:(1.0000)
	TOMM40|O96008	TOMM22|Q9NS69	0.96496
	TOMM40|O96008	TOMM7|Q9P0U1	0.90243
	TOMM22|Q9NS69	TOMM7|Q9P0U1	0.86548
[2]CORUM2	name:(Rnase/Mrp complex)	component number(10)	connection degree:(0.8444)
	POP7|O75817	RPP14|O95059	0.82081
	POP7|O75817	POP4|O95707	0.97863
	POP7|O75817	RPP38|P78345	0.90505
	POP7|O75817	RPP30|P78346	0.9726
	POP7|O75817	POP5|Q969H6	0.88022
	POP7|O75817	POP1|Q99575	0.87873
	POP7|O75817	RPP25|Q9BUL9	0.94602
	POP7|O75817	RPP21|Q9H633	0.69858
	RPP40|O75818	POP4|O95707	0.92205
	RPP40|O75818	POP1|Q99575	0.65176
	RPP14|O95059	POP4|O95707	0.98328
	RPP14|O95059	RPP38|P78345	0.79903
	RPP14|O95059	RPP30|P78346	0.93429
	RPP14|O95059	POP5|Q969H6	0.97385
	RPP14|O95059	POP1|Q99575	0.98768
	RPP14|O95059	RPP25|Q9BUL9	0.9315
	RPP14|O95059	RPP21|Q9H633	0.96637
	POP4|O95707	RPP38|P78345	0.97447
	POP4|O95707	RPP30|P78346	0.99301
	POP4|O95707	POP5|Q969H6	0.98152
	POP4|O95707	POP1|Q99575	0.99133
	POP4|O95707	RPP25|Q9BUL9	0.98595
	POP4|O95707	RPP21|Q9H633	0.97618
	RPP38|P78345	RPP30|P78346	0.9673
	RPP38|P78345	POP5|Q969H6	0.85964
	RPP38|P78345	POP1|Q99575	0.88546
	RPP38|P78345	RPP25|Q9BUL9	0.93593
	RPP38|P78345	RPP21|Q9H633	0.73483
	RPP30|P78346	POP5|Q969H6	0.958
	RPP30|P78346	POP1|Q99575	0.96256
	RPP30|P78346	RPP25|Q9BUL9	0.98195
	RPP30|P78346	RPP21|Q9H633	0.90212
	POP5|Q969H6	POP1|Q99575	0.98638
	POP5|Q969H6	RPP25|Q9BUL9	0.92471
	POP5|Q969H6	RPP21|Q9H633	0.9629
	POP1|Q99575	RPP25|Q9BUL9	0.96356
	POP1|Q99575	RPP21|Q9H633	0.98242
	RPP25|Q9BUL9	RPP21|Q9H633	0.90457
[3]CORUM3	name:(CBF1-HDAC1-SMRT complex)	component number(3)	connection degree:(1.0000)
	RBPJ|Q06330	HDAC1|Q13547	0.99953
	RBPJ|Q06330	NCOR2|Q9Y618	0.93154
	HDAC1|Q13547	NCOR2|Q9Y618	0.99631
[4]CORUM4	name:(SLP-76-PLC-gamma-1-VAV complex, alpha-TCR stimulated)	component number(3)	connection degree:(1.0000)
	VAV1|P15498	PLCG1|P19174	0.99584
	VAV1|P15498	LCP2|Q13094	0.99999
	PLCG1|P19174	LCP2|Q13094	0.99999
[5]CORUM5	name:(Ubiquitin E3 ligase (GLMN, FBXW8, SKP1A, RBX1))	component number(4)	connection degree:(1.0000)
	RBX1|P62877	SKP1|P63208	0.89802
	RBX1|P62877	FBXW8|Q8N3Y1	0.99989
	RBX1|P62877	GLMN|Q92990	0.93492
	SKP1|P63208	FBXW8|Q8N3Y1	0.99993
	SKP1|P63208	GLMN|Q92990	0.96015
	FBXW8|Q8N3Y1	GLMN|Q92990	0.99996
[6]CORUM6	name:(PGAM5-KEAP1-NRF2 complex)	component number(3)	connection degree:(1.0000)
	KEAP1|Q14145	NFE2L2|Q16236	1
	KEAP1|Q14145	PGAM5|Q96HS1	0.95855
	NFE2L2|Q16236	PGAM5|Q96HS1	0.99999
[7]CORUM7	name:(RNA polymerase II complex (CBP, PCAF, RPB1, BAF47, CYCC, CDK8), chromatin structure modifying)	component number(6)	connection degree:(0.9333)
	CCNC|P24863	POLR2A|P24928	0.95599
	CCNC|P24863	CDK8|P49336	0.98866
	CCNC|P24863	CREBBP|Q92793	0.92588
	CCNC|P24863	KAT2B|Q92831	0.99965
	POLR2A|P24928	CDK8|P49336	0.99834
	POLR2A|P24928	SMARCB1|Q12824	0.6678
	POLR2A|P24928	CREBBP|Q92793	0.98856
	POLR2A|P24928	KAT2B|Q92831	0.99987
	CDK8|P49336	SMARCB1|Q12824	0.86644
	CDK8|P49336	CREBBP|Q92793	0.99712
	CDK8|P49336	KAT2B|Q92831	0.99995
	SMARCB1|Q12824	CREBBP|Q92793	0.54982
	SMARCB1|Q12824	KAT2B|Q92831	0.99818
	CREBBP|Q92793	KAT2B|Q92831	0.99979
[8]CORUM8	name:(ACK1 signaling complex)	component number(4)	connection degree:(1.0000)
	CRK|P46108	BCAR1|P56945	0.89448
	CRK|P46108	CDC42|P60953	0.69815
	CRK|P46108	TNK2|Q07912	1
	BCAR1|P56945	CDC42|P60953	0.84869
	BCAR1|P56945	TNK2|Q07912	1
	CDC42|P60953	TNK2|Q07912	1
[9]CORUM9	name:(Brg1-associated complex I)	component number(9)	connection degree:(0.8889)
	ARID1A|O14497	PRMT5|O14744	0.99447
	ARID1A|O14497	ACTL6A|O96019	0.99785
	ARID1A|O14497	SMARCA4|P51532	0.9712
	ARID1A|O14497	SMARCB1|Q12824	0.84393
	ARID1A|O14497	SMARCC2|Q8TAQ2	0.96023
	ARID1A|O14497	SMARCC1|Q92922	0.98653
	ARID1A|O14497	SMARCE1|Q969G3	0.97018
	ARID1A|O14497	SMARCD1|Q96GM5	0.9712
	PRMT5|O14744	ACTL6A|O96019	0.99528
	PRMT5|O14744	SMARCA4|P51532	0.97953
	PRMT5|O14744	SMARCB1|Q12824	0.83473
	PRMT5|O14744	SMARCC2|Q8TAQ2	0.91661
	PRMT5|O14744	SMARCC1|Q92922	0.99833
	PRMT5|O14744	SMARCE1|Q969G3	0.99624
	PRMT5|O14744	SMARCD1|Q96GM5	0.98807
	ACTL6A|O96019	SMARCA4|P51532	0.98708
	ACTL6A|O96019	SMARCB1|Q12824	0.92455
	ACTL6A|O96019	SMARCC2|Q8TAQ2	0.98205
	ACTL6A|O96019	SMARCC1|Q92922	0.98777
	ACTL6A|O96019	SMARCE1|Q969G3	0.97439
	ACTL6A|O96019	SMARCD1|Q96GM5	0.98708
	SMARCA4|P51532	SMARCC2|Q8TAQ2	0.79924
	SMARCA4|P51532	SMARCC1|Q92922	0.95115
	SMARCA4|P51532	SMARCE1|Q969G3	0.89638
	SMARCA4|P51532	SMARCD1|Q96GM5	0.84759
	SMARCB1|Q12824	SMARCC1|Q92922	0.67265
	SMARCC2|Q8TAQ2	SMARCC1|Q92922	0.76707
	SMARCC2|Q8TAQ2	SMARCE1|Q969G3	0.66466
	SMARCC2|Q8TAQ2	SMARCD1|Q96GM5	0.79926
	SMARCC1|Q92922	SMARCE1|Q969G3	0.99082
	SMARCC1|Q92922	SMARCD1|Q96GM5	0.97118
	SMARCE1|Q969G3	SMARCD1|Q96GM5	0.93741
[10]CORUM10	name:(ITGAV-ITGB3-NOV complex)	component number(3)	connection degree:(1.0000)
	ITGB3|P05106	ITGAV|P06756	0.87724
	ITGB3|P05106	NOV|P48745	0.99994
	ITGAV|P06756	NOV|P48745	0.9998
[11]CORUM11	name:(ITGA9-ITGB1-ADAM15 complex)	component number(3)	connection degree:(0.3333)
	ITGB1|P05556	ITGA9|Q13797	0.7046
[12]CORUM12	name:(PICK1-GRIP1-GLUR2 complex)	component number(3)	connection degree:(1.0000)
	GRIA2|P42262	PICK1|Q9NRD5	1
	GRIA2|P42262	GRIP1|Q9Y3R0	0.99993
	PICK1|Q9NRD5	GRIP1|Q9Y3R0	1
[13]CORUM13	name:(URI complex (Unconventional prefoldin RPB5 Interactor))	component number(9)	connection degree:(1.0000)
	URI1|O94763	POLR2E|P19388	0.98542
	URI1|O94763	SKP1|P63208	0.99273
	URI1|O94763	SKP2|Q13309	0.99758
	URI1|O94763	CUL1|Q13616	0.99591
	URI1|O94763	PFDN2|Q9UHV9	0.99114
	URI1|O94763	STAP1|Q9ULZ2	0.99491
	URI1|O94763	RUVBL2|Q9Y230	0.99986
	URI1|O94763	RUVBL1|Q9Y265	0.99928
	POLR2E|P19388	SKP1|P63208	0.95621
	POLR2E|P19388	SKP2|Q13309	0.97273
	POLR2E|P19388	CUL1|Q13616	0.99247
	POLR2E|P19388	PFDN2|Q9UHV9	0.94885
	POLR2E|P19388	STAP1|Q9ULZ2	0.94411
	POLR2E|P19388	RUVBL2|Q9Y230	0.99987
	POLR2E|P19388	RUVBL1|Q9Y265	0.99931
	SKP1|P63208	SKP2|Q13309	0.98632
	SKP1|P63208	CUL1|Q13616	0.98891
	SKP1|P63208	PFDN2|Q9UHV9	0.95132
	SKP1|P63208	STAP1|Q9ULZ2	0.97154
	SKP1|P63208	RUVBL2|Q9Y230	0.9998
	SKP1|P63208	RUVBL1|Q9Y265	0.99899
	SKP2|Q13309	CUL1|Q13616	0.99268
	SKP2|Q13309	PFDN2|Q9UHV9	0.98334
	SKP2|Q13309	STAP1|Q9ULZ2	0.99039
	SKP2|Q13309	RUVBL2|Q9Y230	0.99987
	SKP2|Q13309	RUVBL1|Q9Y265	0.99933
	CUL1|Q13616	PFDN2|Q9UHV9	0.98697
	CUL1|Q13616	STAP1|Q9ULZ2	0.98383
	CUL1|Q13616	RUVBL2|Q9Y230	0.99997
	CUL1|Q13616	RUVBL1|Q9Y265	0.99983
	PFDN2|Q9UHV9	STAP1|Q9ULZ2	0.96545
	PFDN2|Q9UHV9	RUVBL2|Q9Y230	0.99977
	PFDN2|Q9UHV9	RUVBL1|Q9Y265	0.99881
	STAP1|Q9ULZ2	RUVBL2|Q9Y230	0.9997
	STAP1|Q9ULZ2	RUVBL1|Q9Y265	0.99846
	RUVBL2|Q9Y230	RUVBL1|Q9Y265	1
[14]CORUM14	name:(Toposome)	component number(7)	connection degree:(0.3333)
	HNRNPC|P07910	TOP2A|P11388	0.9115
	TOP2A|P11388	DHX9|Q08211	0.9926
	TOP2A|P11388	SSRP1|Q08945	0.99353
	TOP2A|P11388	PRPF8|Q6P2Q9	0.99826
	DHX9|Q08211	SSRP1|Q08945	0.93023
	DHX9|Q08211	PRPF8|Q6P2Q9	0.94213
	SSRP1|Q08945	PRPF8|Q6P2Q9	0.98201
[15]CORUM15	name:(NHERF1-NPT2A-EZR complex)	component number(3)	connection degree:(1.0000)
	SLC9A3R1|O14745	EZR|P15311	0.99973
	SLC9A3R1|O14745	SLC34A1|Q06495	0.99431
	EZR|P15311	SLC34A1|Q06495	0.9934
[16]CORUM16	name:(Brm-associated complex)	component number(9)	connection degree:(0.8889)
	ARID1A|O14497	PRMT5|O14744	0.99447
	ARID1A|O14497	ACTL6A|O96019	0.99785
	ARID1A|O14497	SMARCA2|P51531	0.94888
	ARID1A|O14497	SMARCB1|Q12824	0.84393
	ARID1A|O14497	SMARCC2|Q8TAQ2	0.96023
	ARID1A|O14497	SMARCC1|Q92922	0.98653
	ARID1A|O14497	SMARCE1|Q969G3	0.97018
	ARID1A|O14497	SMARCD1|Q96GM5	0.9712
	PRMT5|O14744	ACTL6A|O96019	0.99528
	PRMT5|O14744	SMARCA2|P51531	0.99343
	PRMT5|O14744	SMARCB1|Q12824	0.83473
	PRMT5|O14744	SMARCC2|Q8TAQ2	0.91661
	PRMT5|O14744	SMARCC1|Q92922	0.99833
	PRMT5|O14744	SMARCE1|Q969G3	0.99624
	PRMT5|O14744	SMARCD1|Q96GM5	0.98807
	ACTL6A|O96019	SMARCA2|P51531	0.97385
	ACTL6A|O96019	SMARCB1|Q12824	0.92455
	ACTL6A|O96019	SMARCC2|Q8TAQ2	0.98205
	ACTL6A|O96019	SMARCC1|Q92922	0.98777
	ACTL6A|O96019	SMARCE1|Q969G3	0.97439
	ACTL6A|O96019	SMARCD1|Q96GM5	0.98708
	SMARCA2|P51531	SMARCC2|Q8TAQ2	0.65989
	SMARCA2|P51531	SMARCC1|Q92922	0.98401
	SMARCA2|P51531	SMARCE1|Q969G3	0.96472
	SMARCA2|P51531	SMARCD1|Q96GM5	0.89522
	SMARCB1|Q12824	SMARCC1|Q92922	0.67265
	SMARCC2|Q8TAQ2	SMARCC1|Q92922	0.76707
	SMARCC2|Q8TAQ2	SMARCE1|Q969G3	0.66466
	SMARCC2|Q8TAQ2	SMARCD1|Q96GM5	0.79926
	SMARCC1|Q92922	SMARCE1|Q969G3	0.99082
	SMARCC1|Q92922	SMARCD1|Q96GM5	0.97118
	SMARCE1|Q969G3	SMARCD1|Q96GM5	0.93741
[17]CORUM17	name:(Menin-associated histone methyltransferase complex)	component number(7)	connection degree:(1.0000)
	MEN1|O00255	POLR2B|P30876	0.84467
	MEN1|O00255	WDR5|P61964	0.95767
	MEN1|O00255	RBBP5|Q15291	0.98041
	MEN1|O00255	DPY30|Q9C005	0.98981
	MEN1|O00255	ASH2L|Q9UBL3	0.99788
	MEN1|O00255	KMT2B|Q9UMN6	0.99948
	POLR2B|P30876	WDR5|P61964	0.89491
	POLR2B|P30876	RBBP5|Q15291	0.94884
	POLR2B|P30876	DPY30|Q9C005	0.9865
	POLR2B|P30876	ASH2L|Q9UBL3	0.99299
	POLR2B|P30876	KMT2B|Q9UMN6	0.99828
	WDR5|P61964	RBBP5|Q15291	0.98426
	WDR5|P61964	DPY30|Q9C005	0.99486
	WDR5|P61964	ASH2L|Q9UBL3	0.9983
	WDR5|P61964	KMT2B|Q9UMN6	0.99959
	RBBP5|Q15291	DPY30|Q9C005	0.99763
	RBBP5|Q15291	ASH2L|Q9UBL3	0.99923
	RBBP5|Q15291	KMT2B|Q9UMN6	0.99981
	DPY30|Q9C005	ASH2L|Q9UBL3	0.99832
	DPY30|Q9C005	KMT2B|Q9UMN6	0.99959
	ASH2L|Q9UBL3	KMT2B|Q9UMN6	0.99998
[18]CORUM18	name:(NuA4/Tip60-HAT complex B)	component number(8)	connection degree:(1.0000)
	ACTL6A|O96019	KAT5|Q92993	0.99939
	ACTL6A|O96019	EPC1|Q9H2F5	0.99862
	ACTL6A|O96019	DMAP1|Q9NPF5	0.99903
	ACTL6A|O96019	MORF4L1|Q9UBU8	0.99988
	ACTL6A|O96019	RUVBL2|Q9Y230	0.99985
	ACTL6A|O96019	RUVBL1|Q9Y265	0.99925
	ACTL6A|O96019	TRRAP|Q9Y4A5	0.99984
	KAT5|Q92993	EPC1|Q9H2F5	0.99979
	KAT5|Q92993	DMAP1|Q9NPF5	0.99965
	KAT5|Q92993	MORF4L1|Q9UBU8	1
	KAT5|Q92993	RUVBL2|Q9Y230	1
	KAT5|Q92993	RUVBL1|Q9Y265	0.99999
	KAT5|Q92993	TRRAP|Q9Y4A5	0.99999
	EPC1|Q9H2F5	DMAP1|Q9NPF5	0.9986
	EPC1|Q9H2F5	MORF4L1|Q9UBU8	0.99996
	EPC1|Q9H2F5	RUVBL2|Q9Y230	0.99995
	EPC1|Q9H2F5	RUVBL1|Q9Y265	0.99974
	EPC1|Q9H2F5	TRRAP|Q9Y4A5	0.99985
	DMAP1|Q9NPF5	MORF4L1|Q9UBU8	0.99993
	DMAP1|Q9NPF5	RUVBL2|Q9Y230	0.99991
	DMAP1|Q9NPF5	RUVBL1|Q9Y265	0.99957
	DMAP1|Q9NPF5	TRRAP|Q9Y4A5	0.99984
	MORF4L1|Q9UBU8	RUVBL2|Q9Y230	1
	MORF4L1|Q9UBU8	RUVBL1|Q9Y265	1
	MORF4L1|Q9UBU8	TRRAP|Q9Y4A5	1
	RUVBL2|Q9Y230	RUVBL1|Q9Y265	1
	RUVBL2|Q9Y230	TRRAP|Q9Y4A5	1
	RUVBL1|Q9Y265	TRRAP|Q9Y4A5	0.99999
[19]CORUM19	name:(STIP-USP7-p53 complex)	component number(3)	connection degree:(0.3333)
	TP53|P04637	USP7|Q93009	0.97538
[20]CORUM20	name:(SH3P2/OSTF1-CBL-SRC complex)	component number(3)	connection degree:(0.6667)
	SRC|P12931	CBL|P22681	0.976
	CBL|P22681	OSTF1|Q92882	0.97738
[21]CORUM21	name:(Ku70/Ku86/Werner complex)	component number(3)	connection degree:(1.0000)
	XRCC6|P12956	XRCC5|P13010	0.99849
	XRCC6|P12956	WRN|Q14191	0.99992
	XRCC5|P13010	WRN|Q14191	1
[22]CORUM22	name:(H2AX complex, isolated from cells without IR exposure)	component number(13)	connection degree:(0.5256)
	HNRNPR|O43390	HSPA5|P11021	0.99567
	HNRNPR|O43390	H2AFX|P16104	0.86141
	HNRNPR|O43390	CALR|P27797	0.7991
	HNRNPR|O43390	CALM1|P62158	0.50604
	HNRNPR|O43390	SSRP1|Q08945	0.74662
	HNRNPR|O43390	EIF3L|Q9Y262	0.7953
	NPM1|P06748	HSPA5|P11021	0.9976
	NPM1|P06748	PABPC1|P11940	0.71113
	NPM1|P06748	H2AFX|P16104	0.93769
	NPM1|P06748	CALR|P27797	0.87754
	NPM1|P06748	CALM1|P62158	0.71268
	NPM1|P06748	SSRP1|Q08945	0.87707
	NPM1|P06748	EIF3L|Q9Y262	0.87499
	HSPA5|P11021	PABPC1|P11940	0.99657
	HSPA5|P11021	H2AFX|P16104	0.99915
	HSPA5|P11021	CALR|P27797	0.99882
	HSPA5|P11021	CALM1|P62158	0.82222
	HSPA5|P11021	HIST1H4A|P62805	0.99121
	HSPA5|P11021	SSRP1|Q08945	0.99785
	HSPA5|P11021	EIF3L|Q9Y262	0.99879
	HSPA5|P11021	SUPT16H|Q9Y5B9	0.97079
	PABPC1|P11940	H2AFX|P16104	0.93952
	PABPC1|P11940	CALR|P27797	0.83369
	PABPC1|P11940	CALM1|P62158	0.71914
	PABPC1|P11940	SSRP1|Q08945	0.88045
	PABPC1|P11940	EIF3L|Q9Y262	0.85536
	H2AFX|P16104	CALR|P27797	0.98022
	H2AFX|P16104	CALM1|P62158	0.97041
	H2AFX|P16104	HIST1H4A|P62805	0.87752
	H2AFX|P16104	SSRP1|Q08945	0.98951
	H2AFX|P16104	EIF3L|Q9Y262	0.98697
	CALR|P27797	CALM1|P62158	0.89091
	CALR|P27797	HIST1H4A|P62805	0.6609
	CALR|P27797	SSRP1|Q08945	0.95917
	CALR|P27797	EIF3L|Q9Y262	0.94965
	CALM1|P62158	HIST1H4A|P62805	0.54147
	CALM1|P62158	SSRP1|Q08945	0.93956
	CALM1|P62158	EIF3L|Q9Y262	0.92583
	HIST1H4A|P62805	SSRP1|Q08945	0.77255
	HIST1H4A|P62805	EIF3L|Q9Y262	0.73171
	SSRP1|Q08945	EIF3L|Q9Y262	0.9729
[23]CORUM23	name:(Nogo-potassium channel complex)	component number(4)	connection degree:(0.8333)
	KCNA2|P16389	CNTNAP1|P78357	1
	KCNA2|P16389	KCNA1|Q09470	0.94557
	KCNA2|P16389	RTN4|Q9NQC3	0.9985
	CNTNAP1|P78357	KCNA1|Q09470	1
	CNTNAP1|P78357	RTN4|Q9NQC3	1
[24]CORUM24	name:(RAF1-MAP2K1-YWHAE complex)	component number(3)	connection degree:(1.0000)
	RAF1|P04049	YWHAE|P62258	0.99999
	RAF1|P04049	MAP2K1|Q02750	1
	YWHAE|P62258	MAP2K1|Q02750	0.7174
[25]CORUM25	name:(SMAD3-SMAD4-FOXO1 complex)	component number(3)	connection degree:(1.0000)
	SMAD3|P84022	FOXO1|Q12778	0.99814
	SMAD3|P84022	SMAD4|Q13485	0.98561
	FOXO1|Q12778	SMAD4|Q13485	0.9956
[26]CORUM26	name:(SIN3-HDAC-SAP30-ARID4 complex)	component number(7)	connection degree:(1.0000)
	SAP30|O75446	RBBP4|Q09028	0.95164
	SAP30|O75446	HDAC1|Q13547	0.99794
	SAP30|O75446	RBBP7|Q16576	0.99798
	SAP30|O75446	ARID4B|Q4LE39	0.99937
	SAP30|O75446	HDAC2|Q92769	0.90929
	SAP30|O75446	SIN3A|Q96ST3	0.91014
	RBBP4|Q09028	HDAC1|Q13547	0.99926
	RBBP4|Q09028	RBBP7|Q16576	0.99928
	RBBP4|Q09028	ARID4B|Q4LE39	0.99977
	RBBP4|Q09028	HDAC2|Q92769	0.96542
	RBBP4|Q09028	SIN3A|Q96ST3	0.96577
	HDAC1|Q13547	RBBP7|Q16576	0.99997
	HDAC1|Q13547	ARID4B|Q4LE39	0.99999
	HDAC1|Q13547	HDAC2|Q92769	0.99854
	HDAC1|Q13547	SIN3A|Q96ST3	0.99856
	RBBP7|Q16576	ARID4B|Q4LE39	0.99999
	RBBP7|Q16576	HDAC2|Q92769	0.99858
	RBBP7|Q16576	SIN3A|Q96ST3	0.99859
	ARID4B|Q4LE39	HDAC2|Q92769	0.99955
	ARID4B|Q4LE39	SIN3A|Q96ST3	0.99956
	HDAC2|Q92769	SIN3A|Q96ST3	0.93495
[27]CORUM27	name:(MeCP1 complex)	component number(9)	connection degree:(1.0000)
	MTA2|O94776	MBD3|O95983	0.94196
	MTA2|O94776	RBBP4|Q09028	0.94874
	MTA2|O94776	HDAC1|Q13547	0.99859
	MTA2|O94776	CHD4|Q14839	0.89419
	MTA2|O94776	RBBP7|Q16576	0.99786
	MTA2|O94776	GATAD2B|Q8WXI9	0.97344
	MTA2|O94776	HDAC2|Q92769	0.90412
	MTA2|O94776	MBD2|Q9UBB5	0.90317
	MBD3|O95983	RBBP4|Q09028	0.97875
	MBD3|O95983	HDAC1|Q13547	0.99912
	MBD3|O95983	CHD4|Q14839	0.91985
	MBD3|O95983	RBBP7|Q16576	0.99914
	MBD3|O95983	GATAD2B|Q8WXI9	0.98915
	MBD3|O95983	HDAC2|Q92769	0.95913
	MBD3|O95983	MBD2|Q9UBB5	0.95498
	RBBP4|Q09028	HDAC1|Q13547	0.99926
	RBBP4|Q09028	CHD4|Q14839	0.92656
	RBBP4|Q09028	RBBP7|Q16576	0.99928
	RBBP4|Q09028	GATAD2B|Q8WXI9	0.99087
	RBBP4|Q09028	HDAC2|Q92769	0.96542
	RBBP4|Q09028	MBD2|Q9UBB5	0.96188
	HDAC1|Q13547	CHD4|Q14839	0.99801
	HDAC1|Q13547	RBBP7|Q16576	0.99997
	HDAC1|Q13547	GATAD2B|Q8WXI9	0.99962
	HDAC1|Q13547	HDAC2|Q92769	0.99854
	HDAC1|Q13547	MBD2|Q9UBB5	0.99839
	CHD4|Q14839	RBBP7|Q16576	0.9963
	CHD4|Q14839	GATAD2B|Q8WXI9	0.95493
	CHD4|Q14839	HDAC2|Q92769	0.8628
	CHD4|Q14839	MBD2|Q9UBB5	0.86833
	RBBP7|Q16576	GATAD2B|Q8WXI9	0.99963
	RBBP7|Q16576	HDAC2|Q92769	0.99858
	RBBP7|Q16576	MBD2|Q9UBB5	0.99843
	GATAD2B|Q8WXI9	HDAC2|Q92769	0.98223
	GATAD2B|Q8WXI9	MBD2|Q9UBB5	0.98037
	HDAC2|Q92769	MBD2|Q9UBB5	0.92783
[28]CORUM28	name:(SAGA complex, GCN5-linked)	component number(19)	connection degree:(0.9649)
	SUPT3H|O75486	TADA3|O75528	0.99937
	SUPT3H|O75486	TAF5L|O75529	0.9981
	SUPT3H|O75486	SUPT7L|O94864	0.95087
	SUPT3H|O75486	ADA|P00813	0.99979
	SUPT3H|O75486	TAF10|Q12962	0.99691
	SUPT3H|O75486	ATXN7L3|Q14CW9	0.98751
	SUPT3H|O75486	TAF12|Q16514	0.9767
	SUPT3H|O75486	TAF9|Q16594	0.98034
	SUPT3H|O75486	ATXN7L2|Q5T6C5	0.73057
	SUPT3H|O75486	TADA2B|Q86TJ2	0.97626
	SUPT3H|O75486	SUPT20H|Q8NEM7	0.98585
	SUPT3H|O75486	KAT2A|Q92830	0.9162
	SUPT3H|O75486	CCDC101|Q96ES7	0.99262
	SUPT3H|O75486	TAF9B|Q9HBM6	0.91032
	SUPT3H|O75486	ATXN7L1|Q9ULK2	0.92404
	SUPT3H|O75486	USP22|Q9UPT9	0.99959
	SUPT3H|O75486	TRRAP|Q9Y4A5	0.99971
	SUPT3H|O75486	TAF6L|Q9Y6J9	0.87539
	TADA3|O75528	TAF5L|O75529	0.99992
	TADA3|O75528	SUPT7L|O94864	0.99685
	TADA3|O75528	ADA|P00813	0.99995
	TADA3|O75528	TAF10|Q12962	0.99988
	TADA3|O75528	ATXN7L3|Q14CW9	0.9995
	TADA3|O75528	TAF12|Q16514	0.99905
	TADA3|O75528	TAF9|Q16594	0.9992
	TADA3|O75528	ATXN7L2|Q5T6C5	0.98551
	TADA3|O75528	TADA2B|Q86TJ2	0.99903
	TADA3|O75528	SUPT20H|Q8NEM7	0.9994
	TADA3|O75528	KAT2A|Q92830	0.99637
	TADA3|O75528	CCDC101|Q96ES7	0.99965
	TADA3|O75528	TAF9B|Q9HBM6	0.99609
	TADA3|O75528	ATXN7L1|Q9ULK2	0.98551
	TADA3|O75528	USP22|Q9UPT9	0.99998
	TADA3|O75528	TRRAP|Q9Y4A5	0.99999
	TADA3|O75528	TAF6L|Q9Y6J9	0.99436
	TAF5L|O75529	SUPT7L|O94864	0.99059
	TAF5L|O75529	ADA|P00813	0.99984
	TAF5L|O75529	TAF10|Q12962	0.99963
	TAF5L|O75529	ATXN7L3|Q14CW9	0.99849
	TAF5L|O75529	TAF12|Q16514	0.99715
	TAF5L|O75529	TAF9|Q16594	0.9976
	TAF5L|O75529	ATXN7L2|Q5T6C5	0.95767
	TAF5L|O75529	TADA2B|Q86TJ2	0.99709
	TAF5L|O75529	SUPT20H|Q8NEM7	0.99819
	TAF5L|O75529	KAT2A|Q92830	0.98916
	TAF5L|O75529	CCDC101|Q96ES7	0.99895
	TAF5L|O75529	TAF9B|Q9HBM6	0.98833
	TAF5L|O75529	ATXN7L1|Q9ULK2	0.95767
	TAF5L|O75529	USP22|Q9UPT9	0.99995
	TAF5L|O75529	TRRAP|Q9Y4A5	0.99996
	TAF5L|O75529	TAF6L|Q9Y6J9	0.98323
	SUPT7L|O94864	ADA|P00813	0.9997
	SUPT7L|O94864	TAF10|Q12962	0.99372
	SUPT7L|O94864	ATXN7L3|Q14CW9	0.94064
	SUPT7L|O94864	TAF12|Q16514	0.90988
	SUPT7L|O94864	TAF9|Q16594	0.96347
	SUPT7L|O94864	TADA2B|Q86TJ2	0.89182
	SUPT7L|O94864	SUPT20H|Q8NEM7	0.97916
	SUPT7L|O94864	KAT2A|Q92830	0.83296
	SUPT7L|O94864	CCDC101|Q96ES7	0.98909
	SUPT7L|O94864	TAF9B|Q9HBM6	0.83701
	SUPT7L|O94864	ATXN7L1|Q9ULK2	0.89136
	SUPT7L|O94864	USP22|Q9UPT9	0.99797
	SUPT7L|O94864	TRRAP|Q9Y4A5	0.99859
	SUPT7L|O94864	TAF6L|Q9Y6J9	0.73909
	ADA|P00813	TAF10|Q12962	0.99997
	ADA|P00813	ATXN7L3|Q14CW9	0.99958
	ADA|P00813	TAF12|Q16514	0.99961
	ADA|P00813	TAF9|Q16594	0.99985
	ADA|P00813	ATXN7L2|Q5T6C5	0.97086
	ADA|P00813	TADA2B|Q86TJ2	0.99938
	ADA|P00813	SUPT20H|Q8NEM7	0.99991
	ADA|P00813	KAT2A|Q92830	0.9992
	ADA|P00813	CCDC101|Q96ES7	0.99996
	ADA|P00813	TAF9B|Q9HBM6	0.99923
	ADA|P00813	ATXN7L1|Q9ULK2	0.99952
	ADA|P00813	USP22|Q9UPT9	0.99997
	ADA|P00813	TRRAP|Q9Y4A5	0.99999
	ADA|P00813	TAF6L|Q9Y6J9	0.9986
	TAF10|Q12962	ATXN7L3|Q14CW9	0.99754
	TAF10|Q12962	TAF12|Q16514	0.99537
	TAF10|Q12962	TAF9|Q16594	0.99688
	TAF10|Q12962	ATXN7L2|Q5T6C5	0.93284
	TAF10|Q12962	TADA2B|Q86TJ2	0.99528
	TAF10|Q12962	SUPT20H|Q8NEM7	0.99825
	TAF10|Q12962	KAT2A|Q92830	0.98372
	TAF10|Q12962	CCDC101|Q96ES7	0.99909
	TAF10|Q12962	TAF9B|Q9HBM6	0.98419
	TAF10|Q12962	ATXN7L1|Q9ULK2	0.99004
	TAF10|Q12962	USP22|Q9UPT9	0.99992
	TAF10|Q12962	TRRAP|Q9Y4A5	0.99994
	TAF10|Q12962	TAF6L|Q9Y6J9	0.97297
	ATXN7L3|Q14CW9	TAF12|Q16514	0.98137
	ATXN7L3|Q14CW9	TAF9|Q16594	0.98429
	ATXN7L3|Q14CW9	ATXN7L2|Q5T6C5	0.77311
	ATXN7L3|Q14CW9	TADA2B|Q86TJ2	0.98102
	ATXN7L3|Q14CW9	SUPT20H|Q8NEM7	0.98812
	ATXN7L3|Q14CW9	KAT2A|Q92830	0.93215
	ATXN7L3|Q14CW9	CCDC101|Q96ES7	0.99308
	ATXN7L3|Q14CW9	TAF9B|Q9HBM6	0.92731
	ATXN7L3|Q14CW9	ATXN7L1|Q9ULK2	0.85683
	ATXN7L3|Q14CW9	USP22|Q9UPT9	0.99967
	ATXN7L3|Q14CW9	TRRAP|Q9Y4A5	0.99977
	ATXN7L3|Q14CW9	TAF6L|Q9Y6J9	0.89825
	TAF12|Q16514	TAF9|Q16594	0.97079
	TAF12|Q16514	ATXN7L2|Q5T6C5	0.64379
	TAF12|Q16514	TADA2B|Q86TJ2	0.9648
	TAF12|Q16514	SUPT20H|Q8NEM7	0.97784
	TAF12|Q16514	KAT2A|Q92830	0.87933
	TAF12|Q16514	CCDC101|Q96ES7	0.98703
	TAF12|Q16514	TAF9B|Q9HBM6	0.87123
	TAF12|Q16514	ATXN7L1|Q9ULK2	0.86388
	TAF12|Q16514	USP22|Q9UPT9	0.99939
	TAF12|Q16514	TRRAP|Q9Y4A5	0.99956
	TAF12|Q16514	TAF6L|Q9Y6J9	0.82403
	TAF9|Q16594	ATXN7L2|Q5T6C5	0.68249
	TAF9|Q16594	TADA2B|Q86TJ2	0.97024
	TAF9|Q16594	SUPT20H|Q8NEM7	0.98958
	TAF9|Q16594	KAT2A|Q92830	0.9097
	TAF9|Q16594	CCDC101|Q96ES7	0.99457
	TAF9|Q16594	TAF9B|Q9HBM6	0.91209
	TAF9|Q16594	ATXN7L1|Q9ULK2	0.94311
	TAF9|Q16594	USP22|Q9UPT9	0.99948
	TAF9|Q16594	TRRAP|Q9Y4A5	0.99963
	TAF9|Q16594	TAF6L|Q9Y6J9	0.85126
	ATXN7L2|Q5T6C5	TADA2B|Q86TJ2	0.63933
	ATXN7L2|Q5T6C5	SUPT20H|Q8NEM7	0.74054
	ATXN7L2|Q5T6C5	CCDC101|Q96ES7	0.83115
	ATXN7L2|Q5T6C5	USP22|Q9UPT9	0.99062
	ATXN7L2|Q5T6C5	TRRAP|Q9Y4A5	0.9933
	TADA2B|Q86TJ2	SUPT20H|Q8NEM7	0.97742
	TADA2B|Q86TJ2	KAT2A|Q92830	0.87726
	TADA2B|Q86TJ2	CCDC101|Q96ES7	0.98678
	TADA2B|Q86TJ2	TAF9B|Q9HBM6	0.86904
	TADA2B|Q86TJ2	ATXN7L1|Q9ULK2	0.80059
	TADA2B|Q86TJ2	USP22|Q9UPT9	0.99938
	TADA2B|Q86TJ2	TRRAP|Q9Y4A5	0.99955
	TADA2B|Q86TJ2	TAF6L|Q9Y6J9	0.8212
	SUPT20H|Q8NEM7	KAT2A|Q92830	0.94723
	SUPT20H|Q8NEM7	CCDC101|Q96ES7	0.99695
	SUPT20H|Q8NEM7	TAF9B|Q9HBM6	0.94868
	SUPT20H|Q8NEM7	ATXN7L1|Q9ULK2	0.96725
	SUPT20H|Q8NEM7	USP22|Q9UPT9	0.99961
	SUPT20H|Q8NEM7	TRRAP|Q9Y4A5	0.99972
	SUPT20H|Q8NEM7	TAF6L|Q9Y6J9	0.9107
	KAT2A|Q92830	CCDC101|Q96ES7	0.97195
	KAT2A|Q92830	TAF9B|Q9HBM6	0.66237
	KAT2A|Q92830	ATXN7L1|Q9ULK2	0.75814
	KAT2A|Q92830	USP22|Q9UPT9	0.99766
	KAT2A|Q92830	TRRAP|Q9Y4A5	0.99833
	KAT2A|Q92830	TAF6L|Q9Y6J9	0.54977
	CCDC101|Q96ES7	TAF9B|Q9HBM6	0.97274
	CCDC101|Q96ES7	ATXN7L1|Q9ULK2	0.98276
	CCDC101|Q96ES7	USP22|Q9UPT9	0.99977
	CCDC101|Q96ES7	TRRAP|Q9Y4A5	0.99984
	CCDC101|Q96ES7	TAF6L|Q9Y6J9	0.95165
	TAF9B|Q9HBM6	ATXN7L1|Q9ULK2	0.76348
	TAF9B|Q9HBM6	USP22|Q9UPT9	0.99748
	TAF9B|Q9HBM6	TRRAP|Q9Y4A5	0.9982
	TAF9B|Q9HBM6	TAF6L|Q9Y6J9	0.53134
	ATXN7L1|Q9ULK2	USP22|Q9UPT9	0.99062
	ATXN7L1|Q9ULK2	TRRAP|Q9Y4A5	0.99776
	USP22|Q9UPT9	TRRAP|Q9Y4A5	0.99999
	USP22|Q9UPT9	TAF6L|Q9Y6J9	0.99636
	TRRAP|Q9Y4A5	TAF6L|Q9Y6J9	0.9974
[29]CORUM29	name:(DNTTIP1-ZNF541-HDAC1-HDAC2 complex)	component number(4)	connection degree:(1.0000)
	HDAC1|Q13547	HDAC2|Q92769	0.99854
	HDAC1|Q13547	ZNF541|Q9H0D2	0.99989
	HDAC1|Q13547	DNTTIP1|Q9H147	0.99672
	HDAC2|Q92769	ZNF541|Q9H0D2	0.99483
	HDAC2|Q92769	DNTTIP1|Q9H147	0.79206
	ZNF541|Q9H0D2	DNTTIP1|Q9H147	0.97437
[30]CORUM30	name:(SNARE complex (VAMP3, STX6, VTI1A))	component number(3)	connection degree:(1.0000)
	STX6|O43752	VAMP3|Q15836	0.89549
	STX6|O43752	VTI1A|Q96AJ9	0.87357
	VAMP3|Q15836	VTI1A|Q96AJ9	0.99068
[31]CORUM31	name:(G alpha-13-Hax-1-cortactin-Rac complex)	component number(4)	connection degree:(0.6667)
	HAX1|O00165	AKT1|P31749	0.8917
	AKT1|P31749	CTTN|Q14247	0.99995
	AKT1|P31749	GNA13|Q14344	0.99956
	CTTN|Q14247	GNA13|Q14344	0.99981
[32]CORUM32	name:(Cell cycle kinase complex CDC2)	component number(6)	connection degree:(1.0000)
	CCNB2|O95067	CDK1|P06493	0.9886
	CCNB2|O95067	PCNA|P12004	0.99993
	CCNB2|O95067	CCNB1|P14635	0.99987
	CCNB2|O95067	CCND1|P24385	0.99967
	CCNB2|O95067	CDKN1A|P38936	0.99999
	CDK1|P06493	PCNA|P12004	0.99918
	CDK1|P06493	CCNB1|P14635	0.99849
	CDK1|P06493	CCND1|P24385	0.99988
	CDK1|P06493	CDKN1A|P38936	0.9999
	PCNA|P12004	CCNB1|P14635	0.99999
	PCNA|P12004	CCND1|P24385	1
	PCNA|P12004	CDKN1A|P38936	1
	CCNB1|P14635	CCND1|P24385	1
	CCNB1|P14635	CDKN1A|P38936	1
	CCND1|P24385	CDKN1A|P38936	1
[33]CORUM33	name:(Class C Vps complex (VPS11, VPS18, STX7))	component number(3)	connection degree:(1.0000)
	STX7|O15400	VPS11|Q9H270	0.99089
	STX7|O15400	VPS18|Q9P253	0.9996
	VPS11|Q9H270	VPS18|Q9P253	0.9986
[34]CORUM34	name:(MYC-DNMT3A-ZBTB17 complex)	component number(3)	connection degree:(1.0000)
	MYC|P01106	ZBTB17|Q13105	0.99722
	MYC|P01106	DNMT3A|Q9Y6K1	0.99987
	ZBTB17|Q13105	DNMT3A|Q9Y6K1	0.9899
[35]CORUM35	name:(PTIP-HMT complex)	component number(10)	connection degree:(1.0000)
	KDM6A|O15550	WDR5|P61964	0.99996
	KDM6A|O15550	NCOA6|Q14686	1
	KDM6A|O15550	RBBP5|Q15291	0.99998
	KDM6A|O15550	PAXIP1|Q6ZW49	1
	KDM6A|O15550	KMT2C|Q8NEZ4	1
	KDM6A|O15550	PAGR1|Q9BTK6	0.99996
	KDM6A|O15550	DPY30|Q9C005	0.99997
	KDM6A|O15550	ASH2L|Q9UBL3	1
	KDM6A|O15550	KMT2B|Q9UMN6	1
	WDR5|P61964	NCOA6|Q14686	0.99824
	WDR5|P61964	RBBP5|Q15291	0.98426
	WDR5|P61964	PAXIP1|Q6ZW49	1
	WDR5|P61964	KMT2C|Q8NEZ4	0.99911
	WDR5|P61964	PAGR1|Q9BTK6	0.99384
	WDR5|P61964	DPY30|Q9C005	0.99486
	WDR5|P61964	ASH2L|Q9UBL3	0.9983
	WDR5|P61964	KMT2B|Q9UMN6	0.99959
	NCOA6|Q14686	RBBP5|Q15291	0.99921
	NCOA6|Q14686	PAXIP1|Q6ZW49	1
	NCOA6|Q14686	KMT2C|Q8NEZ4	0.99996
	NCOA6|Q14686	PAGR1|Q9BTK6	0.99779
	NCOA6|Q14686	DPY30|Q9C005	0.99826
	NCOA6|Q14686	ASH2L|Q9UBL3	0.99992
	NCOA6|Q14686	KMT2B|Q9UMN6	0.99998
	RBBP5|Q15291	PAXIP1|Q6ZW49	1
	RBBP5|Q15291	KMT2C|Q8NEZ4	0.9996
	RBBP5|Q15291	PAGR1|Q9BTK6	0.99716
	RBBP5|Q15291	DPY30|Q9C005	0.99763
	RBBP5|Q15291	ASH2L|Q9UBL3	0.99923
	RBBP5|Q15291	KMT2B|Q9UMN6	0.99981
	PAXIP1|Q6ZW49	KMT2C|Q8NEZ4	1
	PAXIP1|Q6ZW49	PAGR1|Q9BTK6	1
	PAXIP1|Q6ZW49	DPY30|Q9C005	1
	PAXIP1|Q6ZW49	ASH2L|Q9UBL3	1
	PAXIP1|Q6ZW49	KMT2B|Q9UMN6	1
	KMT2C|Q8NEZ4	PAGR1|Q9BTK6	0.99888
	KMT2C|Q8NEZ4	DPY30|Q9C005	0.99912
	KMT2C|Q8NEZ4	ASH2L|Q9UBL3	0.99996
	KMT2C|Q8NEZ4	KMT2B|Q9UMN6	0.99999
	PAGR1|Q9BTK6	DPY30|Q9C005	0.99928
	PAGR1|Q9BTK6	ASH2L|Q9UBL3	0.99787
	PAGR1|Q9BTK6	KMT2B|Q9UMN6	0.99948
	DPY30|Q9C005	ASH2L|Q9UBL3	0.99832
	DPY30|Q9C005	KMT2B|Q9UMN6	0.99959
	ASH2L|Q9UBL3	KMT2B|Q9UMN6	0.99998
[36]CORUM36	name:(SMN complex)	component number(7)	connection degree:(1.0000)
	GEMIN2|O14893	GEMIN4|P57678	0.99951
	GEMIN2|O14893	SMN1|Q16637	0.99953
	GEMIN2|O14893	GEMIN5|Q8TEQ6	0.99845
	GEMIN2|O14893	GEMIN6|Q8WXD5	0.99047
	GEMIN2|O14893	GEMIN7|Q9H840	0.99171
	GEMIN2|O14893	DDX20|Q9UHI6	0.99148
	GEMIN4|P57678	SMN1|Q16637	0.99992
	GEMIN4|P57678	GEMIN5|Q8TEQ6	0.99973
	GEMIN4|P57678	GEMIN6|Q8WXD5	0.99833
	GEMIN4|P57678	GEMIN7|Q9H840	0.99855
	GEMIN4|P57678	DDX20|Q9UHI6	0.9985
	SMN1|Q16637	GEMIN5|Q8TEQ6	0.99974
	SMN1|Q16637	GEMIN6|Q8WXD5	0.99987
	SMN1|Q16637	GEMIN7|Q9H840	0.9995
	SMN1|Q16637	DDX20|Q9UHI6	0.99856
	GEMIN5|Q8TEQ6	GEMIN6|Q8WXD5	0.99935
	GEMIN5|Q8TEQ6	GEMIN7|Q9H840	0.99751
	GEMIN5|Q8TEQ6	DDX20|Q9UHI6	0.99528
	GEMIN6|Q8WXD5	GEMIN7|Q9H840	0.99908
	GEMIN6|Q8WXD5	DDX20|Q9UHI6	0.99563
	GEMIN7|Q9H840	DDX20|Q9UHI6	0.98355
[37]CORUM37	name:(PAR-3-PAR-6B-PRKCI complex)	component number(3)	connection degree:(1.0000)
	PRKCI|P41743	PARD3|Q8TEW0	0.99996
	PRKCI|P41743	PARD6B|Q9BYG5	0.99991
	PARD3|Q8TEW0	PARD6B|Q9BYG5	1
[38]CORUM38	name:(p23 protein complex)	component number(3)	connection degree:(0.3333)
	HNRNPA2B1|P22626	PTGES3|Q15185	0.65046
[39]CORUM39	name:(Emerin complex 1)	component number(8)	connection degree:(0.7143)
	MYH9|P35579	EMD|P50402	0.9995
	MYH9|P35579	CNN3|Q15417	0.99982
	MYH9|P35579	LMO7|Q8WWI1	0.99984
	MYH9|P35579	SIKE1|Q9BRV8	0.97391
	EMD|P50402	ACTB|P60709	0.98944
	EMD|P50402	MYO1E|Q12965	0.9106
	EMD|P50402	SPTAN1|Q13813	0.99811
	EMD|P50402	CNN3|Q15417	1
	EMD|P50402	LMO7|Q8WWI1	1
	EMD|P50402	SIKE1|Q9BRV8	0.99998
	ACTB|P60709	CNN3|Q15417	0.99612
	ACTB|P60709	LMO7|Q8WWI1	0.99662
	ACTB|P60709	SIKE1|Q9BRV8	0.78317
	MYO1E|Q12965	CNN3|Q15417	0.83901
	SPTAN1|Q13813	CNN3|Q15417	0.99931
	SPTAN1|Q13813	LMO7|Q8WWI1	0.9994
	SPTAN1|Q13813	SIKE1|Q9BRV8	0.83173
	CNN3|Q15417	LMO7|Q8WWI1	1
	CNN3|Q15417	SIKE1|Q9BRV8	0.99999
	LMO7|Q8WWI1	SIKE1|Q9BRV8	0.99999
[40]CORUM40	name:(WRN-Ku70-Ku80-PARP1 complex)	component number(4)	connection degree:(1.0000)
	PARP1|P09874	XRCC6|P12956	0.9999
	PARP1|P09874	XRCC5|P13010	0.99999
	PARP1|P09874	WRN|Q14191	1
	XRCC6|P12956	XRCC5|P13010	0.99849
	XRCC6|P12956	WRN|Q14191	0.99992
	XRCC5|P13010	WRN|Q14191	1
[41]CORUM41	name:(ITGA3-ITGB1-THBS1 complex)	component number(3)	connection degree:(0.3333)
	ITGB1|P05556	THBS1|P07996	0.66699
[42]CORUM42	name:(E2F-6 complex)	component number(12)	connection degree:(0.9697)
	E2F6|O75461	GJB3|O75712	0.98227
	E2F6|O75461	MAX|P61244	0.96407
	E2F6|O75461	RING1|Q06587	0.9982
	E2F6|O75461	TFDP1|Q14186	0.94704
	E2F6|O75461	MGA|Q8IWI9	0.99832
	E2F6|O75461	YAF2|Q8IY57	0.99008
	E2F6|O75461	L3MBTL2|Q969R5	0.99101
	E2F6|O75461	EHMT2|Q96KQ7	0.93065
	E2F6|O75461	RNF2|Q99496	0.99777
	E2F6|O75461	PCGF6|Q9BYE7	1
	E2F6|O75461	EHMT1|Q9H9B1	0.93838
	GJB3|O75712	MAX|P61244	0.88528
	GJB3|O75712	RING1|Q06587	0.99376
	GJB3|O75712	TFDP1|Q14186	0.83719
	GJB3|O75712	MGA|Q8IWI9	0.99579
	GJB3|O75712	YAF2|Q8IY57	0.97549
	GJB3|O75712	L3MBTL2|Q969R5	0.97777
	GJB3|O75712	EHMT2|Q96KQ7	0.84254
	GJB3|O75712	RNF2|Q99496	0.99227
	GJB3|O75712	PCGF6|Q9BYE7	1
	GJB3|O75712	EHMT1|Q9H9B1	0.8141
	MAX|P61244	RING1|Q06587	0.98721
	MAX|P61244	TFDP1|Q14186	0.7135
	MAX|P61244	MGA|Q8IWI9	0.98248
	MAX|P61244	YAF2|Q8IY57	0.92588
	MAX|P61244	L3MBTL2|Q969R5	0.91241
	MAX|P61244	EHMT2|Q96KQ7	0.6388
	MAX|P61244	RNF2|Q99496	0.98418
	MAX|P61244	PCGF6|Q9BYE7	1
	MAX|P61244	EHMT1|Q9H9B1	0.67959
	RING1|Q06587	TFDP1|Q14186	0.98093
	RING1|Q06587	MGA|Q8IWI9	0.99938
	RING1|Q06587	YAF2|Q8IY57	0.99635
	RING1|Q06587	L3MBTL2|Q969R5	0.99669
	RING1|Q06587	EHMT2|Q96KQ7	0.97344
	RING1|Q06587	RNF2|Q99496	0.99922
	RING1|Q06587	PCGF6|Q9BYE7	1
	RING1|Q06587	EHMT1|Q9H9B1	0.97768
	TFDP1|Q14186	MGA|Q8IWI9	0.96821
	TFDP1|Q14186	YAF2|Q8IY57	0.89274
	TFDP1|Q14186	L3MBTL2|Q969R5	0.84976
	TFDP1|Q14186	RNF2|Q99496	0.97644
	TFDP1|Q14186	PCGF6|Q9BYE7	0.99999
	MGA|Q8IWI9	YAF2|Q8IY57	0.998
	MGA|Q8IWI9	L3MBTL2|Q969R5	0.99819
	MGA|Q8IWI9	EHMT2|Q96KQ7	0.98529
	MGA|Q8IWI9	RNF2|Q99496	0.99908
	MGA|Q8IWI9	PCGF6|Q9BYE7	1
	MGA|Q8IWI9	EHMT1|Q9H9B1	0.97867
	YAF2|Q8IY57	L3MBTL2|Q969R5	0.98931
	YAF2|Q8IY57	EHMT2|Q96KQ7	0.91843
	YAF2|Q8IY57	RNF2|Q99496	0.99521
	YAF2|Q8IY57	PCGF6|Q9BYE7	1
	YAF2|Q8IY57	EHMT1|Q9H9B1	0.88521
	L3MBTL2|Q969R5	EHMT2|Q96KQ7	0.92559
	L3MBTL2|Q969R5	RNF2|Q99496	0.99506
	L3MBTL2|Q969R5	PCGF6|Q9BYE7	1
	L3MBTL2|Q969R5	EHMT1|Q9H9B1	0.89497
	EHMT2|Q96KQ7	RNF2|Q99496	0.96714
	EHMT2|Q96KQ7	PCGF6|Q9BYE7	1
	EHMT2|Q96KQ7	EHMT1|Q9H9B1	0.50902
	RNF2|Q99496	PCGF6|Q9BYE7	1
	RNF2|Q99496	EHMT1|Q9H9B1	0.97245
	PCGF6|Q9BYE7	EHMT1|Q9H9B1	0.99999
[43]CORUM43	name:(FOXO1-FHL2-SIRT1 complex)	component number(3)	connection degree:(1.0000)
	FOXO1|Q12778	FHL2|Q14192	0.99879
	FOXO1|Q12778	SIRT1|Q96EB6	0.99972
	FHL2|Q14192	SIRT1|Q96EB6	0.9992
[44]CORUM44	name:(MLL-HCF complex)	component number(7)	connection degree:(1.0000)
	MEN1|O00255	SERPIND1|P05546	0.94709
	MEN1|O00255	HCFC1|P51610	0.96703
	MEN1|O00255	WDR5|P61964	0.95767
	MEN1|O00255	KMT2A|Q03164	0.9996
	MEN1|O00255	RBBP5|Q15291	0.98041
	MEN1|O00255	ASH2L|Q9UBL3	0.99788
	SERPIND1|P05546	HCFC1|P51610	0.96667
	SERPIND1|P05546	WDR5|P61964	0.95721
	SERPIND1|P05546	KMT2A|Q03164	0.99802
	SERPIND1|P05546	RBBP5|Q15291	0.98019
	SERPIND1|P05546	ASH2L|Q9UBL3	0.99786
	HCFC1|P51610	WDR5|P61964	0.97344
	HCFC1|P51610	KMT2A|Q03164	0.99983
	HCFC1|P51610	RBBP5|Q15291	0.98782
	HCFC1|P51610	ASH2L|Q9UBL3	0.99869
	WDR5|P61964	KMT2A|Q03164	0.9998
	WDR5|P61964	RBBP5|Q15291	0.98426
	WDR5|P61964	ASH2L|Q9UBL3	0.9983
	KMT2A|Q03164	RBBP5|Q15291	0.99991
	KMT2A|Q03164	ASH2L|Q9UBL3	0.99992
	RBBP5|Q15291	ASH2L|Q9UBL3	0.99923
[45]CORUM45	name:(Ecsit complex (ECSIT, MT-CO2, NDUFA1, MT-ND1, TRAF6, NDUFAF1))	component number(6)	connection degree:(0.1333)
	MT-ND1|P03886	TRAF6|Q9Y4K3	0.65879
	ECSIT|Q9BQ95	TRAF6|Q9Y4K3	0.92444
[46]CORUM46	name:(DNA repair complex NEIL2-PNK-Pol(beta)-LigIII(alpha)-XRCC1)	component number(5)	connection degree:(0.9000)
	PDXK|O00764	POLB|P06746	0.98243
	PDXK|O00764	XRCC1|P18887	1
	PDXK|O00764	LIG3|P49916	1
	PDXK|O00764	NEIL2|Q969S2	0.99976
	POLB|P06746	XRCC1|P18887	0.98774
	POLB|P06746	LIG3|P49916	0.99846
	XRCC1|P18887	LIG3|P49916	1
	XRCC1|P18887	NEIL2|Q969S2	0.99983
	LIG3|P49916	NEIL2|Q969S2	0.99998
[47]CORUM47	name:(Kinase maturation complex 1)	component number(16)	connection degree:(0.7167)
	HSP90AA1|P07900	HSP90AB1|P08238	0.96833
	HSP90AA1|P07900	YWHAQ|P27348	0.94355
	HSP90AA1|P07900	YWHAB|P31946	0.85736
	HSP90AA1|P07900	HSPA4|P34932	0.99038
	HSP90AA1|P07900	YWHAG|P61981	0.98199
	HSP90AA1|P07900	YWHAE|P62258	0.80534
	HSP90AA1|P07900	YWHAZ|P63104	0.97221
	HSP90AA1|P07900	YWHAH|Q04917	0.67596
	HSP90AA1|P07900	MAP2K5|Q13163	0.99387
	HSP90AA1|P07900	TRAF7|Q6Q0C0	0.99991
	HSP90AA1|P07900	MAP3K3|Q99759	0.74704
	HSP90AA1|P07900	PDRG1|Q9NUG6	0.96144
	HSP90AA1|P07900	PFDN2|Q9UHV9	0.95043
	HSP90AB1|P08238	YWHAQ|P27348	0.95713
	HSP90AB1|P08238	YWHAB|P31946	0.89043
	HSP90AB1|P08238	HSPA4|P34932	0.98916
	HSP90AB1|P08238	YWHAG|P61981	0.97973
	HSP90AB1|P08238	YWHAE|P62258	0.86233
	HSP90AB1|P08238	YWHAZ|P63104	0.97762
	HSP90AB1|P08238	YWHAH|Q04917	0.82512
	HSP90AB1|P08238	MAP2K5|Q13163	0.99309
	HSP90AB1|P08238	TRAF7|Q6Q0C0	0.9999
	HSP90AB1|P08238	MAP3K3|Q99759	0.86569
	HSP90AB1|P08238	PDRG1|Q9NUG6	0.98258
	HSP90AB1|P08238	PFDN2|Q9UHV9	0.96999
	YWHAQ|P27348	YWHAB|P31946	0.74441
	YWHAQ|P27348	HSPA4|P34932	0.98035
	YWHAQ|P27348	YWHAG|P61981	0.96352
	YWHAQ|P27348	YWHAE|P62258	0.68162
	YWHAQ|P27348	YWHAZ|P63104	0.94429
	YWHAQ|P27348	YWHAH|Q04917	0.61726
	YWHAQ|P27348	MAP2K5|Q13163	0.98742
	YWHAQ|P27348	TRAF7|Q6Q0C0	0.99982
	YWHAQ|P27348	MAP3K3|Q99759	0.6878
	YWHAQ|P27348	PDRG1|Q9NUG6	0.95069
	YWHAQ|P27348	PFDN2|Q9UHV9	0.917
	YWHAB|P31946	HSPA4|P34932	0.94721
	YWHAB|P31946	YWHAG|P61981	0.90476
	YWHAB|P31946	YWHAZ|P63104	0.85907
	YWHAB|P31946	MAP2K5|Q13163	0.9658
	YWHAB|P31946	TRAF7|Q6Q0C0	0.99951
	YWHAB|P31946	PDRG1|Q9NUG6	0.87528
	YWHAB|P31946	PFDN2|Q9UHV9	0.80088
	HSPA4|P34932	YWHAG|P61981	0.99389
	HSPA4|P34932	YWHAE|P62258	0.92509
	HSPA4|P34932	YWHAZ|P63104	0.99051
	HSPA4|P34932	MAP2K5|Q13163	0.99794
	HSPA4|P34932	TRAF7|Q6Q0C0	0.99997
	HSPA4|P34932	MAP3K3|Q99759	0.89812
	HSPA4|P34932	PDRG1|Q9NUG6	0.96784
	HSPA4|P34932	PFDN2|Q9UHV9	0.98283
	YWHAG|P61981	YWHAE|P62258	0.86736
	YWHAG|P61981	YWHAZ|P63104	0.98223
	YWHAG|P61981	YWHAH|Q04917	0.69843
	YWHAG|P61981	MAP2K5|Q13163	0.99611
	YWHAG|P61981	TRAF7|Q6Q0C0	0.99995
	YWHAG|P61981	MAP3K3|Q99759	0.82356
	YWHAG|P61981	PDRG1|Q9NUG6	0.96514
	YWHAG|P61981	PFDN2|Q9UHV9	0.96805
	YWHAE|P62258	YWHAZ|P63104	0.80754
	YWHAE|P62258	MAP2K5|Q13163	0.95107
	YWHAE|P62258	TRAF7|Q6Q0C0	0.99929
	YWHAE|P62258	PDRG1|Q9NUG6	0.84397
	YWHAE|P62258	PFDN2|Q9UHV9	0.7561
	YWHAZ|P63104	YWHAH|Q04917	0.75934
	YWHAZ|P63104	MAP2K5|Q13163	0.99395
	YWHAZ|P63104	TRAF7|Q6Q0C0	0.99992
	YWHAZ|P63104	MAP3K3|Q99759	0.81169
	YWHAZ|P63104	PDRG1|Q9NUG6	0.97417
	YWHAZ|P63104	PFDN2|Q9UHV9	0.95578
	YWHAH|Q04917	MAP2K5|Q13163	0.86199
	YWHAH|Q04917	TRAF7|Q6Q0C0	0.99779
	YWHAH|Q04917	PDRG1|Q9NUG6	0.80293
	YWHAH|Q04917	PFDN2|Q9UHV9	0.70016
	MAP2K5|Q13163	TRAF7|Q6Q0C0	0.99998
	MAP2K5|Q13163	MAP3K3|Q99759	0.93277
	MAP2K5|Q13163	PDRG1|Q9NUG6	0.97932
	MAP2K5|Q13163	PFDN2|Q9UHV9	0.98902
	CDC37|Q16543	TRAF7|Q6Q0C0	0.98676
	TRAF7|Q6Q0C0	MARK2|Q7KZI7	0.9999
	TRAF7|Q6Q0C0	MAP3K3|Q99759	0.999
	TRAF7|Q6Q0C0	PDRG1|Q9NUG6	0.99971
	TRAF7|Q6Q0C0	PFDN2|Q9UHV9	0.99985
	MAP3K3|Q99759	PDRG1|Q9NUG6	0.8477
	MAP3K3|Q99759	PFDN2|Q9UHV9	0.76133
	PDRG1|Q9NUG6	PFDN2|Q9UHV9	0.96541
[48]CORUM48	name:(CREBBP-KAT2B-MYOD1 complex)	component number(3)	connection degree:(1.0000)
	MYOD1|P15172	CREBBP|Q92793	1
	MYOD1|P15172	KAT2B|Q92831	1
	CREBBP|Q92793	KAT2B|Q92831	0.99979
[49]CORUM49	name:(BHC complex)	component number(6)	connection degree:(1.0000)
	KDM1A|O60341	HDAC1|Q13547	0.99994
	KDM1A|O60341	HDAC2|Q92769	0.99686
	KDM1A|O60341	PHF21A|Q96BD5	0.99846
	KDM1A|O60341	HMG20B|Q9P0W2	0.99996
	KDM1A|O60341	RCOR1|Q9UKL0	0.99777
	HDAC1|Q13547	HDAC2|Q92769	0.99854
	HDAC1|Q13547	PHF21A|Q96BD5	0.99929
	HDAC1|Q13547	HMG20B|Q9P0W2	0.99998
	HDAC1|Q13547	RCOR1|Q9UKL0	0.99985
	HDAC2|Q92769	PHF21A|Q96BD5	0.96673
	HDAC2|Q92769	HMG20B|Q9P0W2	0.9992
	HDAC2|Q92769	RCOR1|Q9UKL0	0.98848
	PHF21A|Q96BD5	HMG20B|Q9P0W2	0.99961
	PHF21A|Q96BD5	RCOR1|Q9UKL0	0.98627
	HMG20B|Q9P0W2	RCOR1|Q9UKL0	0.99915
[50]CORUM50	name:(AJUBA-GFI1-HDAC1 complex)	component number(3)	connection degree:(0.6667)
	HDAC1|Q13547	AJUBA|Q96IF1	0.79174
	HDAC1|Q13547	GFI1|Q99684	0.9997
[51]CORUM51	name:(HIF1A-OS9-EGLN3 complex)	component number(3)	connection degree:(1.0000)
	OS9|Q13438	HIF1A|Q16665	1
	OS9|Q13438	EGLN3|Q9H6Z9	1
	HIF1A|Q16665	EGLN3|Q9H6Z9	1
[52]CORUM52	name:(DMAP1-associated complex)	component number(10)	connection degree:(1.0000)
	ACTL6A|O96019	VPS72|Q15906	0.9934
	ACTL6A|O96019	SRCAP|Q6ZRS2	0.99209
	ACTL6A|O96019	EP400|Q96L91	0.9954
	ACTL6A|O96019	BRD8|Q9H0E9	0.99813
	ACTL6A|O96019	EPC1|Q9H2F5	0.99862
	ACTL6A|O96019	DMAP1|Q9NPF5	0.99903
	ACTL6A|O96019	RUVBL2|Q9Y230	0.99985
	ACTL6A|O96019	RUVBL1|Q9Y265	0.99925
	ACTL6A|O96019	TRRAP|Q9Y4A5	0.99984
	VPS72|Q15906	SRCAP|Q6ZRS2	0.94731
	VPS72|Q15906	EP400|Q96L91	0.96874
	VPS72|Q15906	BRD8|Q9H0E9	0.99875
	VPS72|Q15906	EPC1|Q9H2F5	0.99161
	VPS72|Q15906	DMAP1|Q9NPF5	0.99328
	VPS72|Q15906	RUVBL2|Q9Y230	0.9999
	VPS72|Q15906	RUVBL1|Q9Y265	0.99951
	VPS72|Q15906	TRRAP|Q9Y4A5	0.99971
	SRCAP|Q6ZRS2	EP400|Q96L91	0.96274
	SRCAP|Q6ZRS2	BRD8|Q9H0E9	0.98454
	SRCAP|Q6ZRS2	EPC1|Q9H2F5	0.98859
	SRCAP|Q6ZRS2	DMAP1|Q9NPF5	0.99196
	SRCAP|Q6ZRS2	RUVBL2|Q9Y230	0.99752
	SRCAP|Q6ZRS2	RUVBL1|Q9Y265	0.98632
	SRCAP|Q6ZRS2	TRRAP|Q9Y4A5	0.99869
	EP400|Q96L91	BRD8|Q9H0E9	0.99098
	EP400|Q96L91	EPC1|Q9H2F5	0.99335
	EP400|Q96L91	DMAP1|Q9NPF5	0.99532
	EP400|Q96L91	RUVBL2|Q9Y230	0.99858
	EP400|Q96L91	RUVBL1|Q9Y265	0.99282
	EP400|Q96L91	TRRAP|Q9Y4A5	0.99924
	BRD8|Q9H0E9	EPC1|Q9H2F5	0.99934
	BRD8|Q9H0E9	DMAP1|Q9NPF5	0.99891
	BRD8|Q9H0E9	RUVBL2|Q9Y230	0.99999
	BRD8|Q9H0E9	RUVBL1|Q9Y265	0.99996
	BRD8|Q9H0E9	TRRAP|Q9Y4A5	0.99998
	EPC1|Q9H2F5	DMAP1|Q9NPF5	0.9986
	EPC1|Q9H2F5	RUVBL2|Q9Y230	0.99995
	EPC1|Q9H2F5	RUVBL1|Q9Y265	0.99974
	EPC1|Q9H2F5	TRRAP|Q9Y4A5	0.99985
	DMAP1|Q9NPF5	RUVBL2|Q9Y230	0.99991
	DMAP1|Q9NPF5	RUVBL1|Q9Y265	0.99957
	DMAP1|Q9NPF5	TRRAP|Q9Y4A5	0.99984
	RUVBL2|Q9Y230	RUVBL1|Q9Y265	1
	RUVBL2|Q9Y230	TRRAP|Q9Y4A5	1
	RUVBL1|Q9Y265	TRRAP|Q9Y4A5	0.99999
[53]CORUM53	name:(FYB-CARMA1-BCL-10-MALT1 complex)	component number(4)	connection degree:(1.0000)
	FYB|O15117	BCL10|O95999	0.99999
	FYB|O15117	CARD11|Q9BXL7	1
	FYB|O15117	MALT1|Q9UDY8	0.99801
	BCL10|O95999	CARD11|Q9BXL7	1
	BCL10|O95999	MALT1|Q9UDY8	0.99999
	CARD11|Q9BXL7	MALT1|Q9UDY8	1
[54]CORUM54	name:(EBAFa complex)	component number(10)	connection degree:(0.8667)
	ARID1A|O14497	ACTL6A|O96019	0.99785
	ARID1A|O14497	SMARCA4|P51532	0.9712
	ARID1A|O14497	MLLT1|Q03111	0.99944
	ARID1A|O14497	SMARCB1|Q12824	0.84393
	ARID1A|O14497	SMARCC2|Q8TAQ2	0.96023
	ARID1A|O14497	SMARCC1|Q92922	0.98653
	ARID1A|O14497	SMARCD2|Q92925	0.93811
	ARID1A|O14497	SMARCE1|Q969G3	0.97018
	ARID1A|O14497	SMARCD1|Q96GM5	0.9712
	ACTL6A|O96019	SMARCA4|P51532	0.98708
	ACTL6A|O96019	MLLT1|Q03111	0.99949
	ACTL6A|O96019	SMARCB1|Q12824	0.92455
	ACTL6A|O96019	SMARCC2|Q8TAQ2	0.98205
	ACTL6A|O96019	SMARCC1|Q92922	0.98777
	ACTL6A|O96019	SMARCD2|Q92925	0.97171
	ACTL6A|O96019	SMARCE1|Q969G3	0.97439
	ACTL6A|O96019	SMARCD1|Q96GM5	0.98708
	SMARCA4|P51532	MLLT1|Q03111	0.9979
	SMARCA4|P51532	SMARCC2|Q8TAQ2	0.79924
	SMARCA4|P51532	SMARCC1|Q92922	0.95115
	SMARCA4|P51532	SMARCD2|Q92925	0.71425
	SMARCA4|P51532	SMARCE1|Q969G3	0.89638
	SMARCA4|P51532	SMARCD1|Q96GM5	0.84759
	MLLT1|Q03111	SMARCB1|Q12824	0.98046
	MLLT1|Q03111	SMARCC2|Q8TAQ2	0.98772
	MLLT1|Q03111	SMARCC1|Q92922	0.99983
	MLLT1|Q03111	SMARCD2|Q92925	0.99863
	MLLT1|Q03111	SMARCE1|Q969G3	0.99962
	MLLT1|Q03111	SMARCD1|Q96GM5	0.99879
	SMARCB1|Q12824	SMARCC1|Q92922	0.67265
	SMARCC2|Q8TAQ2	SMARCC1|Q92922	0.76707
	SMARCC2|Q8TAQ2	SMARCE1|Q969G3	0.66466
	SMARCC2|Q8TAQ2	SMARCD1|Q96GM5	0.79926
	SMARCC1|Q92922	SMARCD2|Q92925	0.96754
	SMARCC1|Q92922	SMARCE1|Q969G3	0.99082
	SMARCC1|Q92922	SMARCD1|Q96GM5	0.97118
	SMARCD2|Q92925	SMARCE1|Q969G3	0.92979
	SMARCD2|Q92925	SMARCD1|Q96GM5	0.80535
	SMARCE1|Q969G3	SMARCD1|Q96GM5	0.93741
[55]CORUM55	name:(ADAM12-alphaVbeta3-integrin-MMP-14 complex)	component number(4)	connection degree:(0.6667)
	ADAM12|O43184	MMP14|P50281	0.95581
	ITGB3|P05106	ITGAV|P06756	0.87724
	ITGB3|P05106	MMP14|P50281	0.99647
	ITGAV|P06756	MMP14|P50281	0.99325
[56]CORUM56	name:(SMN complex (GEMIN5,2,3,4, SMN))	component number(5)	connection degree:(1.0000)
	GEMIN2|O14893	GEMIN4|P57678	0.99951
	GEMIN2|O14893	SMN1|Q16637	0.99953
	GEMIN2|O14893	GEMIN5|Q8TEQ6	0.99845
	GEMIN2|O14893	DDX20|Q9UHI6	0.99148
	GEMIN4|P57678	SMN1|Q16637	0.99992
	GEMIN4|P57678	GEMIN5|Q8TEQ6	0.99973
	GEMIN4|P57678	DDX20|Q9UHI6	0.9985
	SMN1|Q16637	GEMIN5|Q8TEQ6	0.99974
	SMN1|Q16637	DDX20|Q9UHI6	0.99856
	GEMIN5|Q8TEQ6	DDX20|Q9UHI6	0.99528
[57]CORUM57	name:(tRNA splicing endonuclease)	component number(5)	connection degree:(0.0000)
[58]CORUM58	name:(pRb2/p130-multimolecular complex (RB2, E2F4, HDAC1, SUV39H1, P300))	component number(5)	connection degree:(1.0000)
	SUV39H1|O43463	RBL2|Q08999	0.75562
	SUV39H1|O43463	EP300|Q09472	0.77915
	SUV39H1|O43463	HDAC1|Q13547	0.99486
	SUV39H1|O43463	E2F4|Q16254	0.84986
	RBL2|Q08999	EP300|Q09472	0.97377
	RBL2|Q08999	HDAC1|Q13547	0.99933
	RBL2|Q08999	E2F4|Q16254	0.99201
	EP300|Q09472	HDAC1|Q13547	0.99878
	EP300|Q09472	E2F4|Q16254	0.9855
	HDAC1|Q13547	E2F4|Q16254	0.99964
[59]CORUM59	name:(PAR-6-PAR-3-VE-cadherin complex, endothelial)	component number(3)	connection degree:(1.0000)
	CDH5|P33151	PARD3|Q8TEW0	1
	CDH5|P33151	PARD6A|Q9NPB6	0.8663
	PARD3|Q8TEW0	PARD6A|Q9NPB6	0.99999
[60]CORUM60	name:(Integrator-RNAPII complex)	component number(14)	connection degree:(0.2088)
	POLR2A|P24928	POLR2B|P30876	0.93999
	POLR2A|P24928	CPSF3L|Q5TA45	0.99971
	POLR2A|P24928	INTS3|Q68E01	0.78412
	POLR2A|P24928	INTS8|Q75QN2	0.81822
	POLR2A|P24928	INTS12|Q96CB8	0.80273
	POLR2A|P24928	INTS4|Q96HW7	0.70222
	POLR2A|P24928	INTS2|Q9H0H0	0.81509
	POLR2A|P24928	INTS9|Q9NV88	0.62767
	POLR2A|P24928	INTS7|Q9NVH2	0.5869
	POLR2A|P24928	INTS6|Q9UL03	0.84611
	POLR2B|P30876	CPSF3L|Q5TA45	0.99723
	CPSF3L|Q5TA45	INTS3|Q68E01	0.98815
	CPSF3L|Q5TA45	INTS8|Q75QN2	0.99041
	CPSF3L|Q5TA45	INTS12|Q96CB8	0.9894
	CPSF3L|Q5TA45	INTS4|Q96HW7	0.98186
	CPSF3L|Q5TA45	INTS2|Q9H0H0	0.99021
	CPSF3L|Q5TA45	INTS9|Q9NV88	0.9748
	CPSF3L|Q5TA45	INTS7|Q9NVH2	0.97024
	CPSF3L|Q5TA45	INTS6|Q9UL03	0.98646
[61]CORUM61	name:(Ubiquitin E3 ligase (H2AFY, SPOP, CUL3))	component number(3)	connection degree:(1.0000)
	SPOP|O43791	H2AFY|O75367	0.93488
	SPOP|O43791	CUL3|Q13618	0.99928
	H2AFY|O75367	CUL3|Q13618	0.99968
[62]CORUM62	name:(RICH1/AMOT polarity complex, Flag-Rich1 precipitated)	component number(8)	connection degree:(0.7857)
	CAPZB|P47756	CAPZA1|P52907	0.98193
	CAPZB|P47756	ARHGAP17|Q68EM7	0.85492
	CAPZB|P47756	MPP5|Q8N3R9	0.99992
	CAPZB|P47756	INADL|Q8NI35	1
	CAPZB|P47756	SH3KBP1|Q96B97	0.98072
	CAPZB|P47756	CD2AP|Q9Y5K6	0.99829
	CAPZA1|P52907	ARHGAP17|Q68EM7	0.90586
	CAPZA1|P52907	MPP5|Q8N3R9	0.99926
	CAPZA1|P52907	INADL|Q8NI35	0.99999
	CAPZA1|P52907	SH3KBP1|Q96B97	0.92427
	CAPZA1|P52907	CD2AP|Q9Y5K6	0.98742
	AMOT|Q4VCS5	INADL|Q8NI35	0.99504
	ARHGAP17|Q68EM7	MPP5|Q8N3R9	0.9895
	ARHGAP17|Q68EM7	INADL|Q8NI35	0.99991
	ARHGAP17|Q68EM7	SH3KBP1|Q96B97	0.92877
	ARHGAP17|Q68EM7	CD2AP|Q9Y5K6	0.98822
	MPP5|Q8N3R9	INADL|Q8NI35	1
	MPP5|Q8N3R9	SH3KBP1|Q96B97	0.99921
	MPP5|Q8N3R9	CD2AP|Q9Y5K6	0.99993
	INADL|Q8NI35	SH3KBP1|Q96B97	0.99999
	INADL|Q8NI35	CD2AP|Q9Y5K6	1
	SH3KBP1|Q96B97	CD2AP|Q9Y5K6	0.99069
[63]CORUM63	name:(SMN1-SIP1-SNRP complex)	component number(7)	connection degree:(1.0000)
	GEMIN2|O14893	SNRPB|P14678	0.96222
	GEMIN2|O14893	SNRPE|P62304	0.96598
	GEMIN2|O14893	SNRPD1|P62314	0.98784
	GEMIN2|O14893	SNRPD2|P62316	0.981
	GEMIN2|O14893	SNRPD3|P62318	0.97476
	GEMIN2|O14893	SMN1|Q16637	0.99953
	SNRPB|P14678	SNRPE|P62304	0.78896
	SNRPB|P14678	SNRPD1|P62314	0.88202
	SNRPB|P14678	SNRPD2|P62316	0.96628
	SNRPB|P14678	SNRPD3|P62318	0.7577
	SNRPB|P14678	SMN1|Q16637	0.99473
	SNRPE|P62304	SNRPD1|P62314	0.91748
	SNRPE|P62304	SNRPD2|P62316	0.97708
	SNRPE|P62304	SNRPD3|P62318	0.82303
	SNRPE|P62304	SMN1|Q16637	0.99645
	SNRPD1|P62314	SNRPD2|P62316	0.9884
	SNRPD1|P62314	SNRPD3|P62318	0.90291
	SNRPD1|P62314	SMN1|Q16637	0.99822
	SNRPD2|P62316	SNRPD3|P62318	0.97272
	SNRPD2|P62316	SMN1|Q16637	0.99954
	SNRPD3|P62318	SMN1|Q16637	0.99576
[64]CORUM64	name:(SMAR1-HDAC1-SIN3A-SIN3B repressor complex)	component number(4)	connection degree:(0.8333)
	SIN3B|O75182	HDAC1|Q13547	0.99144
	SIN3B|O75182	BANP|Q8N9N5	0.98475
	HDAC1|Q13547	BANP|Q8N9N5	0.99999
	HDAC1|Q13547	SIN3A|Q96ST3	0.99856
	BANP|Q8N9N5	SIN3A|Q96ST3	0.9995
[65]CORUM65	name:(CAS-SRC-FAK complex)	component number(3)	connection degree:(1.0000)
	SRC|P12931	BCAR1|P56945	0.91683
	SRC|P12931	PTK2|Q05397	0.84978
	BCAR1|P56945	PTK2|Q05397	0.91714
[66]CORUM66	name:(ILK-HSP90-CDC37 complex)	component number(3)	connection degree:(0.6667)
	HSP90AA1|P07900	ILK|Q13418	1
	ILK|Q13418	CDC37|Q16543	1
[67]CORUM67	name:(Gamma-secretase complex (APH1B, PSEN1, PSENEN, NCSTN))	component number(4)	connection degree:(1.0000)
	PSEN1|P49768	APH1B|Q8WW43	0.99991
	PSEN1|P49768	NCSTN|Q92542	1
	PSEN1|P49768	PSENEN|Q9NZ42	0.99998
	APH1B|Q8WW43	NCSTN|Q92542	0.99867
	APH1B|Q8WW43	PSENEN|Q9NZ42	0.98937
	NCSTN|Q92542	PSENEN|Q9NZ42	0.99975
[68]CORUM68	name:(CEN complex)	component number(37)	connection degree:(0.5060)
	SMARCA5|O60264	CENPB|P07199	0.91437
	SMARCA5|O60264	HSPA5|P11021	0.99855
	SMARCA5|O60264	HSPA8|P11142	0.56998
	SMARCA5|O60264	FBL|P22087	0.93969
	SMARCA5|O60264	BMI1|P35226	0.99939
	SMARCA5|O60264	CENPA|P49450	0.90583
	SMARCA5|O60264	RING1|Q06587	0.99205
	SMARCA5|O60264	SSRP1|Q08945	0.95883
	SMARCA5|O60264	CBX3|Q13185	0.99751
	SMARCA5|O60264	CUL4A|Q13619	0.98689
	SMARCA5|O60264	WTAP|Q15007	0.84172
	SMARCA5|O60264	ZC3H13|Q5T200	0.89628
	SMARCA5|O60264	KIAA1429|Q69YN4	0.95621
	SMARCA5|O60264	LPPR3|Q6T4P5	0.93535
	SMARCA5|O60264	CENPU|Q71F23	0.92165
	SMARCA5|O60264	NUP93|Q8N1F7	0.98582
	SMARCA5|O60264	SHCBP1|Q8NEM2	0.94345
	SMARCA5|O60264	DHX38|Q92620	0.6404
	SMARCA5|O60264	CENPI|Q92674	0.5445
	SMARCA5|O60264	RNF2|Q99496	0.99016
	SMARCA5|O60264	CENPK|Q9BS16	0.74147
	SMARCA5|O60264	CENPO|Q9BU64	0.921
	SMARCA5|O60264	WDR11|Q9BZH6	0.92535
	SMARCA5|O60264	CENPH|Q9H3R5	0.81263
	SMARCA5|O60264	CBX8|Q9HC52	0.99807
	SMARCA5|O60264	CENPM|Q9NSP4	0.80553
	CENPB|P07199	HSPA5|P11021	0.99868
	CENPB|P07199	BMI1|P35226	0.99641
	CENPB|P07199	CENPA|P49450	0.84028
	CENPB|P07199	RING1|Q06587	0.99272
	CENPB|P07199	SSRP1|Q08945	0.87757
	CENPB|P07199	CBX3|Q13185	0.9586
	CENPB|P07199	ZC3H13|Q5T200	0.84553
	CENPB|P07199	KIAA1429|Q69YN4	0.74976
	CENPB|P07199	LPPR3|Q6T4P5	0.87411
	CENPB|P07199	CENPU|Q71F23	0.88466
	CENPB|P07199	NUP93|Q8N1F7	0.9391
	CENPB|P07199	SHCBP1|Q8NEM2	0.72284
	CENPB|P07199	RNF2|Q99496	0.99098
	CENPB|P07199	CENPO|Q9BU64	0.88553
	CENPB|P07199	CBX8|Q9HC52	0.96002
	HSPA5|P11021	HSPA8|P11142	0.98361
	HSPA5|P11021	FBL|P22087	0.98543
	HSPA5|P11021	BMI1|P35226	0.99994
	HSPA5|P11021	CENPA|P49450	0.99707
	HSPA5|P11021	KIF23|Q02241	0.97518
	HSPA5|P11021	CENPC|Q03188	0.97709
	HSPA5|P11021	RING1|Q06587	0.99989
	HSPA5|P11021	SSRP1|Q08945	0.99785
	HSPA5|P11021	CBX3|Q13185	0.99933
	HSPA5|P11021	CUL4A|Q13619	0.99981
	HSPA5|P11021	WTAP|Q15007	0.99735
	HSPA5|P11021	COBLL1|Q53SF7	0.96288
	HSPA5|P11021	ZC3H13|Q5T200	0.99719
	HSPA5|P11021	KIAA1429|Q69YN4	0.99487
	HSPA5|P11021	LPPR3|Q6T4P5	0.99778
	HSPA5|P11021	CENPU|Q71F23	0.99799
	HSPA5|P11021	NUP93|Q8N1F7	0.999
	HSPA5|P11021	SHCBP1|Q8NEM2	0.99411
	HSPA5|P11021	DHX38|Q92620	0.99212
	HSPA5|P11021	CENPI|Q92674	0.98831
	HSPA5|P11021	ZFP91|Q96JP5	0.9649
	HSPA5|P11021	RSF1|Q96T23	0.98727
	HSPA5|P11021	RNF2|Q99496	0.99986
	HSPA5|P11021	CENPK|Q9BS16	0.99509
	HSPA5|P11021	CENPO|Q9BU64	0.99801
	HSPA5|P11021	SRRT|Q9BXP5	0.99259
	HSPA5|P11021	WDR11|Q9BZH6	0.99886
	HSPA5|P11021	RACGAP1|Q9H0H5	0.99936
	HSPA5|P11021	CENPH|Q9H3R5	0.99425
	HSPA5|P11021	CBX8|Q9HC52	0.99936
	HSPA5|P11021	CENPM|Q9NSP4	0.9889
	HSPA5|P11021	SUPT16H|Q9Y5B9	0.97079
	HSPA8|P11142	BMI1|P35226	0.99445
	HSPA8|P11142	RING1|Q06587	0.91894
	HSPA8|P11142	SSRP1|Q08945	0.71791
	HSPA8|P11142	CBX3|Q13185	0.97763
	HSPA8|P11142	NUP93|Q8N1F7	0.88366
	HSPA8|P11142	RNF2|Q99496	0.89728
	HSPA8|P11142	CBX8|Q9HC52	0.98262
	FBL|P22087	BMI1|P35226	0.99952
	FBL|P22087	CENPA|P49450	0.92513
	FBL|P22087	RING1|Q06587	0.99255
	FBL|P22087	SSRP1|Q08945	0.96765
	FBL|P22087	CBX3|Q13185	0.99806
	FBL|P22087	CUL4A|Q13619	0.88054
	FBL|P22087	ZC3H13|Q5T200	0.91736
	FBL|P22087	KIAA1429|Q69YN4	0.96557
	FBL|P22087	LPPR3|Q6T4P5	0.94894
	FBL|P22087	CENPU|Q71F23	0.93793
	FBL|P22087	NUP93|Q8N1F7	0.98892
	FBL|P22087	SHCBP1|Q8NEM2	0.95542
	FBL|P22087	RNF2|Q99496	0.98891
	FBL|P22087	CENPO|Q9BU64	0.93741
	FBL|P22087	CENPH|Q9H3R5	0.84782
	FBL|P22087	CBX8|Q9HC52	0.9985
	BMI1|P35226	CENPA|P49450	0.99923
	BMI1|P35226	KIF23|Q02241	0.95561
	BMI1|P35226	CENPC|Q03188	0.9825
	BMI1|P35226	RING1|Q06587	0.99993
	BMI1|P35226	SSRP1|Q08945	0.99968
	BMI1|P35226	CBX3|Q13185	0.99998
	BMI1|P35226	CUL4A|Q13619	0.99949
	BMI1|P35226	WTAP|Q15007	0.99282
	BMI1|P35226	DDB1|Q16531	0.90819
	BMI1|P35226	COBLL1|Q53SF7	0.97549
	BMI1|P35226	ZC3H13|Q5T200	0.99914
	BMI1|P35226	KIAA1429|Q69YN4	0.99966
	BMI1|P35226	LPPR3|Q6T4P5	0.99949
	BMI1|P35226	CENPU|Q71F23	0.99937
	BMI1|P35226	CENPL|Q8N0S6	0.90533
	BMI1|P35226	NUP93|Q8N1F7	0.99989
	BMI1|P35226	SHCBP1|Q8NEM2	0.99956
	BMI1|P35226	DHX38|Q92620	0.99055
	BMI1|P35226	CENPI|Q92674	0.99283
	BMI1|P35226	ZFP91|Q96JP5	0.99694
	BMI1|P35226	RSF1|Q96T23	0.98977
	BMI1|P35226	RNF2|Q99496	0.99989
	BMI1|P35226	CENPK|Q9BS16	0.99576
	BMI1|P35226	CENPO|Q9BU64	0.99937
	BMI1|P35226	SRRT|Q9BXP5	0.9801
	BMI1|P35226	WDR11|Q9BZH6	0.99691
	BMI1|P35226	RACGAP1|Q9H0H5	0.99826
	BMI1|P35226	CENPH|Q9H3R5	0.9983
	BMI1|P35226	CBX8|Q9HC52	0.99999
	BMI1|P35226	CENPM|Q9NSP4	0.99822
	BMI1|P35226	SUPT16H|Q9Y5B9	0.96827
	CENPA|P49450	RING1|Q06587	0.98799
	CENPA|P49450	SSRP1|Q08945	0.94864
	CENPA|P49450	CBX3|Q13185	0.99686
	CENPA|P49450	CUL4A|Q13619	0.97376
	CENPA|P49450	WTAP|Q15007	0.72376
	CENPA|P49450	ZC3H13|Q5T200	0.87266
	CENPA|P49450	KIAA1429|Q69YN4	0.94541
	CENPA|P49450	LPPR3|Q6T4P5	0.91983
	CENPA|P49450	CENPU|Q71F23	0.90318
	CENPA|P49450	NUP93|Q8N1F7	0.98218
	CENPA|P49450	SHCBP1|Q8NEM2	0.92974
	CENPA|P49450	RNF2|Q99496	0.98217
	CENPA|P49450	CENPK|Q9BS16	0.58559
	CENPA|P49450	CENPO|Q9BU64	0.9024
	CENPA|P49450	WDR11|Q9BZH6	0.8593
	CENPA|P49450	CENPH|Q9H3R5	0.77476
	CENPA|P49450	CBX8|Q9HC52	0.99757
	CENPA|P49450	CENPM|Q9NSP4	0.76663
	KIF23|Q02241	RING1|Q06587	0.87646
	KIF23|Q02241	CBX3|Q13185	0.84003
	KIF23|Q02241	RNF2|Q99496	0.85113
	KIF23|Q02241	CBX8|Q9HC52	0.87165
	CENPC|Q03188	RING1|Q06587	0.88507
	CENPC|Q03188	CBX3|Q13185	0.93194
	CENPC|Q03188	NUP93|Q8N1F7	0.70411
	CENPC|Q03188	RNF2|Q99496	0.86122
	CENPC|Q03188	CBX8|Q9HC52	0.94656
	RING1|Q06587	SSRP1|Q08945	0.99501
	RING1|Q06587	CBX3|Q13185	0.99971
	RING1|Q06587	CUL4A|Q13619	0.99896
	RING1|Q06587	WTAP|Q15007	0.98549
	RING1|Q06587	DDB1|Q16531	0.82936
	RING1|Q06587	COBLL1|Q53SF7	0.82408
	RING1|Q06587	ZC3H13|Q5T200	0.98665
	RING1|Q06587	KIAA1429|Q69YN4	0.99467
	RING1|Q06587	LPPR3|Q6T4P5	0.99198
	RING1|Q06587	CENPU|Q71F23	0.99016
	RING1|Q06587	NUP93|Q8N1F7	0.99832
	RING1|Q06587	SHCBP1|Q8NEM2	0.99304
	RING1|Q06587	DHX38|Q92620	0.95788
	RING1|Q06587	CENPI|Q92674	0.93852
	RING1|Q06587	ZFP91|Q96JP5	0.95366
	RING1|Q06587	RSF1|Q96T23	0.93336
	RING1|Q06587	RNF2|Q99496	0.99922
	RING1|Q06587	CENPK|Q9BS16	0.97342
	RING1|Q06587	CENPO|Q9BU64	0.99007
	RING1|Q06587	SRRT|Q9BXP5	0.96032
	RING1|Q06587	WDR11|Q9BZH6	0.99372
	RING1|Q06587	RACGAP1|Q9H0H5	0.99647
	RING1|Q06587	CENPH|Q9H3R5	0.97375
	RING1|Q06587	CBX8|Q9HC52	0.99977
	RING1|Q06587	CENPM|Q9NSP4	0.97255
	RING1|Q06587	SUPT16H|Q9Y5B9	0.85719
	SSRP1|Q08945	CBX3|Q13185	0.9987
	SSRP1|Q08945	CUL4A|Q13619	0.9806
	SSRP1|Q08945	WTAP|Q15007	0.78117
	SSRP1|Q08945	ZC3H13|Q5T200	0.94315
	SSRP1|Q08945	KIAA1429|Q69YN4	0.9767
	SSRP1|Q08945	LPPR3|Q6T4P5	0.96525
	SSRP1|Q08945	CENPU|Q71F23	0.9576
	SSRP1|Q08945	NUP93|Q8N1F7	0.99256
	SSRP1|Q08945	SHCBP1|Q8NEM2	0.96973
	SSRP1|Q08945	DHX38|Q92620	0.59815
	SSRP1|Q08945	CENPI|Q92674	0.66292
	SSRP1|Q08945	ZFP91|Q96JP5	0.82205
	SSRP1|Q08945	RSF1|Q96T23	0.57885
	SSRP1|Q08945	RNF2|Q99496	0.99256
	SSRP1|Q08945	CENPK|Q9BS16	0.76954
	SSRP1|Q08945	CENPO|Q9BU64	0.95723
	SSRP1|Q08945	WDR11|Q9BZH6	0.89272
	SSRP1|Q08945	CENPH|Q9H3R5	0.89279
	SSRP1|Q08945	CBX8|Q9HC52	0.99899
	SSRP1|Q08945	CENPM|Q9NSP4	0.88831
	CBX3|Q13185	CUL4A|Q13619	0.99391
	CBX3|Q13185	WTAP|Q15007	0.96822
	CBX3|Q13185	COBLL1|Q53SF7	0.90662
	CBX3|Q13185	ZC3H13|Q5T200	0.9965
	CBX3|Q13185	KIAA1429|Q69YN4	0.99861
	CBX3|Q13185	LPPR3|Q6T4P5	0.99791
	CBX3|Q13185	CENPU|Q71F23	0.99743
	CBX3|Q13185	NUP93|Q8N1F7	0.99956
	CBX3|Q13185	SHCBP1|Q8NEM2	0.99819
	CBX3|Q13185	DHX38|Q92620	0.96235
	CBX3|Q13185	CENPI|Q92674	0.97124
	CBX3|Q13185	ZFP91|Q96JP5	0.98755
	CBX3|Q13185	RSF1|Q96T23	0.95936
	CBX3|Q13185	RNF2|Q99496	0.99956
	CBX3|Q13185	CENPK|Q9BS16	0.98286
	CBX3|Q13185	CENPO|Q9BU64	0.9974
	CBX3|Q13185	SRRT|Q9BXP5	0.89822
	CBX3|Q13185	WDR11|Q9BZH6	0.96413
	CBX3|Q13185	RACGAP1|Q9H0H5	0.97957
	CBX3|Q13185	CENPH|Q9H3R5	0.99306
	CBX3|Q13185	CBX8|Q9HC52	0.99994
	CBX3|Q13185	CENPM|Q9NSP4	0.99273
	CBX3|Q13185	SUPT16H|Q9Y5B9	0.88157
	CUL4A|Q13619	ZC3H13|Q5T200	0.97475
	CUL4A|Q13619	KIAA1429|Q69YN4	0.95481
	CUL4A|Q13619	LPPR3|Q6T4P5	0.97999
	CUL4A|Q13619	CENPU|Q71F23	0.98185
	CUL4A|Q13619	NUP93|Q8N1F7	0.99089
	CUL4A|Q13619	SHCBP1|Q8NEM2	0.94844
	CUL4A|Q13619	RNF2|Q99496	0.99871
	CUL4A|Q13619	CENPO|Q9BU64	0.982
	CUL4A|Q13619	CBX8|Q9HC52	0.99413
	WTAP|Q15007	ZC3H13|Q5T200	0.73163
	WTAP|Q15007	KIAA1429|Q69YN4	0.62451
	WTAP|Q15007	LPPR3|Q6T4P5	0.77569
	WTAP|Q15007	CENPU|Q71F23	0.79253
	WTAP|Q15007	NUP93|Q8N1F7	0.88479
	WTAP|Q15007	SHCBP1|Q8NEM2	0.56501
	WTAP|Q15007	RNF2|Q99496	0.98206
	WTAP|Q15007	CENPO|Q9BU64	0.79393
	WTAP|Q15007	CBX8|Q9HC52	0.97525
	DDB1|Q16531	CBX8|Q9HC52	0.60072
	COBLL1|Q53SF7	RNF2|Q99496	0.79058
	COBLL1|Q53SF7	CBX8|Q9HC52	0.92624
	ZC3H13|Q5T200	KIAA1429|Q69YN4	0.9396
	ZC3H13|Q5T200	LPPR3|Q6T4P5	0.91156
	ZC3H13|Q5T200	CENPU|Q71F23	0.89339
	ZC3H13|Q5T200	NUP93|Q8N1F7	0.9802
	ZC3H13|Q5T200	SHCBP1|Q8NEM2	0.9224
	ZC3H13|Q5T200	RNF2|Q99496	0.98098
	ZC3H13|Q5T200	CENPK|Q9BS16	0.59519
	ZC3H13|Q5T200	CENPO|Q9BU64	0.89254
	ZC3H13|Q5T200	WDR11|Q9BZH6	0.86403
	ZC3H13|Q5T200	CENPH|Q9H3R5	0.7555
	ZC3H13|Q5T200	CBX8|Q9HC52	0.99729
	ZC3H13|Q5T200	CENPM|Q9NSP4	0.74691
	KIAA1429|Q69YN4	LPPR3|Q6T4P5	0.96302
	KIAA1429|Q69YN4	CENPU|Q71F23	0.95491
	KIAA1429|Q69YN4	NUP93|Q8N1F7	0.99207
	KIAA1429|Q69YN4	SHCBP1|Q8NEM2	0.96778
	KIAA1429|Q69YN4	RNF2|Q99496	0.99206
	KIAA1429|Q69YN4	CENPK|Q9BS16	0.75791
	KIAA1429|Q69YN4	CENPO|Q9BU64	0.95452
	KIAA1429|Q69YN4	WDR11|Q9BZH6	0.7767
	KIAA1429|Q69YN4	CENPH|Q9H3R5	0.88646
	KIAA1429|Q69YN4	CBX8|Q9HC52	0.99893
	KIAA1429|Q69YN4	CENPM|Q9NSP4	0.88175
	LPPR3|Q6T4P5	CENPU|Q71F23	0.93347
	LPPR3|Q6T4P5	NUP93|Q8N1F7	0.98808
	LPPR3|Q6T4P5	SHCBP1|Q8NEM2	0.95216
	LPPR3|Q6T4P5	DHX38|Q92620	0.53662
	LPPR3|Q6T4P5	RNF2|Q99496	0.98807
	LPPR3|Q6T4P5	CENPK|Q9BS16	0.67473
	LPPR3|Q6T4P5	CENPO|Q9BU64	0.93291
	LPPR3|Q6T4P5	WDR11|Q9BZH6	0.88964
	LPPR3|Q6T4P5	CENPH|Q9H3R5	0.83801
	LPPR3|Q6T4P5	CBX8|Q9HC52	0.99838
	LPPR3|Q6T4P5	CENPM|Q9NSP4	0.83168
	CENPU|Q71F23	NUP93|Q8N1F7	0.98538
	CENPU|Q71F23	SHCBP1|Q8NEM2	0.9418
	CENPU|Q71F23	RNF2|Q99496	0.98635
	CENPU|Q71F23	CENPK|Q9BS16	0.67322
	CENPU|Q71F23	CENPO|Q9BU64	0.91874
	CENPU|Q71F23	WDR11|Q9BZH6	0.89903
	CENPU|Q71F23	CENPH|Q9H3R5	0.80792
	CENPU|Q71F23	CBX8|Q9HC52	0.99801
	CENPU|Q71F23	CENPM|Q9NSP4	0.80068
	NUP93|Q8N1F7	SHCBP1|Q8NEM2	0.98965
	NUP93|Q8N1F7	DHX38|Q92620	0.81626
	NUP93|Q8N1F7	CENPI|Q92674	0.85443
	NUP93|Q8N1F7	ZFP91|Q96JP5	0.93237
	NUP93|Q8N1F7	RSF1|Q96T23	0.804
	NUP93|Q8N1F7	RNF2|Q99496	0.99749
	NUP93|Q8N1F7	CENPK|Q9BS16	0.9088
	NUP93|Q8N1F7	CENPO|Q9BU64	0.98525
	NUP93|Q8N1F7	SRRT|Q9BXP5	0.73242
	NUP93|Q8N1F7	WDR11|Q9BZH6	0.9471
	NUP93|Q8N1F7	RACGAP1|Q9H0H5	0.96964
	NUP93|Q8N1F7	CENPH|Q9H3R5	0.96132
	NUP93|Q8N1F7	CBX8|Q9HC52	0.99966
	NUP93|Q8N1F7	CENPM|Q9NSP4	0.95957
	SHCBP1|Q8NEM2	RNF2|Q99496	0.98964
	SHCBP1|Q8NEM2	CENPK|Q9BS16	0.70522
	SHCBP1|Q8NEM2	CENPO|Q9BU64	0.9413
	SHCBP1|Q8NEM2	WDR11|Q9BZH6	0.75172
	SHCBP1|Q8NEM2	CENPH|Q9H3R5	0.85645
	SHCBP1|Q8NEM2	CBX8|Q9HC52	0.9986
	SHCBP1|Q8NEM2	CENPM|Q9NSP4	0.85071
	DHX38|Q92620	RNF2|Q99496	0.94826
	DHX38|Q92620	CBX8|Q9HC52	0.97064
	CENPI|Q92674	RNF2|Q99496	0.92482
	CENPI|Q92674	CBX8|Q9HC52	0.97762
	ZFP91|Q96JP5	RNF2|Q99496	0.93232
	ZFP91|Q96JP5	CBX8|Q9HC52	0.99035
	RSF1|Q96T23	RNF2|Q99496	0.91861
	RSF1|Q96T23	CBX8|Q9HC52	0.96828
	RNF2|Q99496	CENPK|Q9BS16	0.96723
	RNF2|Q99496	CENPO|Q9BU64	0.98647
	RNF2|Q99496	SRRT|Q9BXP5	0.95123
	RNF2|Q99496	WDR11|Q9BZH6	0.99222
	RNF2|Q99496	RACGAP1|Q9H0H5	0.99562
	RNF2|Q99496	CENPH|Q9H3R5	0.96181
	RNF2|Q99496	CBX8|Q9HC52	0.99966
	RNF2|Q99496	CENPM|Q9NSP4	0.95954
	RNF2|Q99496	SUPT16H|Q9Y5B9	0.82868
	CENPK|Q9BS16	CENPO|Q9BU64	0.6751
	CENPK|Q9BS16	CBX8|Q9HC52	0.9867
	CENPO|Q9BU64	WDR11|Q9BZH6	0.89981
	CENPO|Q9BU64	CENPH|Q9H3R5	0.80652
	CENPO|Q9BU64	CBX8|Q9HC52	0.99799
	CENPO|Q9BU64	CENPM|Q9NSP4	0.79925
	SRRT|Q9BXP5	CBX8|Q9HC52	0.91945
	WDR11|Q9BZH6	CBX8|Q9HC52	0.96537
	RACGAP1|Q9H0H5	CBX8|Q9HC52	0.98029
	CENPH|Q9H3R5	CBX8|Q9HC52	0.99462
	CBX8|Q9HC52	CENPM|Q9NSP4	0.99437
	CBX8|Q9HC52	SUPT16H|Q9Y5B9	0.9059
[69]CORUM69	name:(TRF1 telomere length regulation complex)	component number(3)	connection degree:(1.0000)
	TNKS|O95271	TERF1|P54274	0.99999
	TNKS|O95271	TINF2|Q9BSI4	0.99993
	TERF1|P54274	TINF2|Q9BSI4	0.99876
[70]CORUM70	name:(ITGB1-RAP1A-PKD1 complex)	component number(3)	connection degree:(0.0000)
[71]CORUM71	name:(CDC2-CCNA2-CDK2 complex)	component number(3)	connection degree:(1.0000)
	CDK1|P06493	CCNA2|P20248	0.99957
	CDK1|P06493	CDK2|P24941	0.96193
	CCNA2|P20248	CDK2|P24941	0.99988
[72]CORUM72	name:(TF-FVIIa-FXa-TFPI complex)	component number(4)	connection degree:(0.8333)
	F10|P00742	F7|P08709	0.99921
	F10|P00742	TFPI|P10646	0.91989
	F10|P00742	F3|P13726	0.98257
	F7|P08709	TFPI|P10646	0.93872
	F7|P08709	F3|P13726	0.98214
[73]CORUM73	name:(CLIC5A-EZR-PODXL complex)	component number(3)	connection degree:(1.0000)
	PODXL|O00592	EZR|P15311	1
	PODXL|O00592	CLIC5|Q9NZA1	1
	EZR|P15311	CLIC5|Q9NZA1	1
[74]CORUM74	name:(CCDC22-COMMD8-CUL3 complex)	component number(3)	connection degree:(1.0000)
	CCDC22|O60826	CUL3|Q13618	0.99803
	CCDC22|O60826	COMMD8|Q9NX08	0.99981
	CUL3|Q13618	COMMD8|Q9NX08	1
[75]CORUM75	name:(Multiprotein complex (mRNA turnover))	component number(5)	connection degree:(0.7000)
	SYNCRIP|O60506	HNRNPD|Q14103	0.91954
	CSDE1|O75534	PABPC1|P11940	0.67082
	CSDE1|O75534	HNRNPD|Q14103	0.9691
	CSDE1|O75534	PAIP1|Q9H074	0.78974
	PABPC1|P11940	HNRNPD|Q14103	0.96364
	PABPC1|P11940	PAIP1|Q9H074	0.76044
	HNRNPD|Q14103	PAIP1|Q9H074	0.98535
[76]CORUM76	name:(Ubiquitin E3 ligase (VHL, TCEB1, TCEB2, CUL2, RBX1))	component number(5)	connection degree:(1.0000)
	VHL|P40337	RBX1|P62877	0.99301
	VHL|P40337	CUL2|Q13617	1
	VHL|P40337	TCEB1|Q15369	0.9979
	VHL|P40337	TCEB2|Q15370	0.99624
	RBX1|P62877	CUL2|Q13617	0.99999
	RBX1|P62877	TCEB1|Q15369	0.98295
	RBX1|P62877	TCEB2|Q15370	0.96978
	CUL2|Q13617	TCEB1|Q15369	1
	CUL2|Q13617	TCEB2|Q15370	1
	TCEB1|Q15369	TCEB2|Q15370	0.99717
[77]CORUM77	name:(IKK-alpha--ER-alpha-AIB1 complex)	component number(3)	connection degree:(0.6667)
	CHUK|O15111	ESR1|P03372	0.99932
	ESR1|P03372	NCOA3|Q9Y6Q9	0.99974
[78]CORUM78	name:(CDKN1A-TP53-CDK1-PCNA complex)	component number(3)	connection degree:(1.0000)
	TP53|P04637	CDK1|P06493	0.93342
	TP53|P04637	CDKN1A|P38936	0.99993
	CDK1|P06493	CDKN1A|P38936	0.9999
[79]CORUM79	name:(PA28-20S proteasome)	component number(16)	connection degree:(0.9167)
	PSMA7|O14818	PSMB1|P20618	0.77107
	PSMA7|O14818	PSMA2|P25787	0.7961
	PSMA7|O14818	PSMA4|P25789	0.70505
	PSMA7|O14818	PSMA5|P28066	0.88962
	PSMA7|O14818	PSMB4|P28070	0.70843
	PSMA7|O14818	PSMB5|P28074	0.78009
	PSMA7|O14818	PSMB3|P49720	0.98451
	PSMA7|O14818	PSMB2|P49721	0.89543
	PSMA7|O14818	PSMA6|P60900	0.79275
	PSMA7|O14818	PSME1|Q06323	0.76187
	PSMA7|O14818	PSME2|Q9UL46	0.94789
	PSMB1|P20618	PSMA1|P25786	0.78854
	PSMB1|P20618	PSMA2|P25787	0.95253
	PSMB1|P20618	PSMA3|P25788	0.89513
	PSMB1|P20618	PSMA4|P25789	0.91759
	PSMB1|P20618	PSMA5|P28066	0.95745
	PSMB1|P20618	PSMB4|P28070	0.95569
	PSMB1|P20618	PSMB6|P28072	0.67542
	PSMB1|P20618	PSMB5|P28074	0.93917
	PSMB1|P20618	PSMB3|P49720	0.99937
	PSMB1|P20618	PSMB2|P49721	0.99438
	PSMB1|P20618	PSMA6|P60900	0.94923
	PSMB1|P20618	PSME1|Q06323	0.98667
	PSMB1|P20618	PSMB7|Q99436	0.8805
	PSMB1|P20618	PSME2|Q9UL46	0.99782
	PSMA1|P25786	PSMA2|P25787	0.69725
	PSMA1|P25786	PSMA4|P25789	0.58507
	PSMA1|P25786	PSMA5|P28066	0.82621
	PSMA1|P25786	PSMB4|P28070	0.60227
	PSMA1|P25786	PSMB5|P28074	0.67664
	PSMA1|P25786	PSMB3|P49720	0.99116
	PSMA1|P25786	PSMB2|P49721	0.92544
	PSMA1|P25786	PSMA6|P60900	0.69291
	PSMA1|P25786	PSME1|Q06323	0.83864
	PSMA1|P25786	PSME2|Q9UL46	0.96978
	PSMA2|P25787	PSMA3|P25788	0.85783
	PSMA2|P25787	PSMA4|P25789	0.88526
	PSMA2|P25787	PSMA5|P28066	0.96298
	PSMA2|P25787	PSMB4|P28070	0.89069
	PSMA2|P25787	PSMB6|P28072	0.66295
	PSMA2|P25787	PSMB5|P28074	0.91967
	PSMA2|P25787	PSMB3|P49720	0.99835
	PSMA2|P25787	PSMB2|P49721	0.98525
	PSMA2|P25787	PSMA6|P60900	0.92507
	PSMA2|P25787	PSME1|Q06323	0.96548
	PSMA2|P25787	PSMB7|Q99436	0.89519
	PSMA2|P25787	PSME2|Q9UL46	0.99424
	PSMA3|P25788	PSMA4|P25789	0.78697
	PSMA3|P25788	PSMA5|P28066	0.92568
	PSMA3|P25788	PSMB4|P28070	0.78969
	PSMA3|P25788	PSMB5|P28074	0.84573
	PSMA3|P25788	PSMB3|P49720	0.99612
	PSMA3|P25788	PSMB2|P49721	0.966
	PSMA3|P25788	PSMA6|P60900	0.85531
	PSMA3|P25788	PSME1|Q06323	0.92246
	PSMA3|P25788	PSMB7|Q99436	0.80353
	PSMA3|P25788	PSME2|Q9UL46	0.98657
	PSMA4|P25789	PSMA5|P28066	0.94092
	PSMA4|P25789	PSMB4|P28070	0.82763
	PSMA4|P25789	PSMB5|P28074	0.87515
	PSMA4|P25789	PSMB3|P49720	0.99702
	PSMA4|P25789	PSMB2|P49721	0.97372
	PSMA4|P25789	PSMA6|P60900	0.88316
	PSMA4|P25789	PSME1|Q06323	0.93946
	PSMA4|P25789	PSMB7|Q99436	0.83947
	PSMA4|P25789	PSME2|Q9UL46	0.98967
	PSMA5|P28066	PSMB4|P28070	0.94182
	PSMA5|P28066	PSMB6|P28072	0.80238
	PSMA5|P28066	PSMB5|P28074	0.95941
	PSMA5|P28066	PSMB3|P49720	0.99852
	PSMA5|P28066	PSMB2|P49721	0.98682
	PSMA5|P28066	PSMA6|P60900	0.96224
	PSMA5|P28066	PSME1|Q06323	0.9691
	PSMA5|P28066	PSMB7|Q99436	0.94633
	PSMA5|P28066	PSME2|Q9UL46	0.99486
	PSMB4|P28070	PSMB6|P28072	0.55037
	PSMB4|P28070	PSMB5|P28074	0.87692
	PSMB4|P28070	PSMB3|P49720	0.99846
	PSMB4|P28070	PSMB2|P49721	0.98626
	PSMB4|P28070	PSMA6|P60900	0.88483
	PSMB4|P28070	PSME1|Q06323	0.9678
	PSMB4|P28070	PSMB7|Q99436	0.84166
	PSMB4|P28070	PSME2|Q9UL46	0.99464
	PSMB6|P28072	PSMB5|P28074	0.6412
	PSMB6|P28072	PSMB3|P49720	0.98427
	PSMB6|P28072	PSMB2|P49721	0.87382
	PSMB6|P28072	PSMA6|P60900	0.65835
	PSMB6|P28072	PSME1|Q06323	0.74361
	PSMB6|P28072	PSME2|Q9UL46	0.9471
	PSMB5|P28074	PSMB3|P49720	0.99785
	PSMB5|P28074	PSMB2|P49721	0.98091
	PSMB5|P28074	PSMA6|P60900	0.91815
	PSMB5|P28074	PSME1|Q06323	0.95559
	PSMB5|P28074	PSMB7|Q99436	0.88585
	PSMB5|P28074	PSME2|Q9UL46	0.99253
	PSMB3|P49720	PSMB2|P49721	0.99981
	PSMB3|P49720	PSMA6|P60900	0.99822
	PSMB3|P49720	PSME1|Q06323	0.99955
	PSMB3|P49720	PSMB7|Q99436	0.99505
	PSMB3|P49720	PSME2|Q9UL46	0.99993
	PSMB2|P49721	PSMA6|P60900	0.98418
	PSMB2|P49721	PSME1|Q06323	0.99596
	PSMB2|P49721	PSMB7|Q99436	0.95696
	PSMB2|P49721	PSME2|Q9UL46	0.99934
	PSMA6|P60900	PSME1|Q06323	0.96305
	PSMA6|P60900	PSMB7|Q99436	0.89325
	PSMA6|P60900	PSME2|Q9UL46	0.99382
	PSME1|Q06323	PSMB7|Q99436	0.90302
	PSME1|Q06323	PSME2|Q9UL46	0.99843
	PSMB7|Q99436	PSME2|Q9UL46	0.9829
[80]CORUM80	name:(HDAC10-PAX3-KAP1 complex)	component number(3)	connection degree:(0.6667)
	PAX3|P23760	TRIM28|Q13263	0.95882
	PAX3|P23760	HDAC10|Q969S8	0.99927
[81]CORUM81	name:(PLCB3-PARD3-PARD6A complex)	component number(3)	connection degree:(0.6667)
	PLCB3|Q01970	PARD3|Q8TEW0	0.98635
	PARD3|Q8TEW0	PARD6A|Q9NPB6	0.99999
[82]CORUM82	name:(VCP-VIMP-DERL2 complex)	component number(3)	connection degree:(1.0000)
	VCP|P55072	VIMP|Q9BQE4	0.98963
	VCP|P55072	DERL2|Q9GZP9	0.99999
	VIMP|Q9BQE4	DERL2|Q9GZP9	0.96341
[83]CORUM83	name:(PI4K2A-WASH complex)	component number(14)	connection degree:(0.8022)
	AP3B1|O00203	NEDD4|P46934	0.99998
	AP3B1|O00203	CAPZB|P47756	0.99999
	AP3B1|O00203	DNM2|P50570	0.99522
	AP3B1|O00203	CAPZA1|P52907	0.99989
	AP3B1|O00203	CLTC|Q00610	0.99993
	AP3B1|O00203	KIAA0196|Q12768	0.99999
	AP3B1|O00203	KIAA1033|Q2M389	0.99998
	AP3B1|O00203	FKBP15|Q5T1M5	0.99998
	AP3B1|O00203	FAM21A|Q641Q2	0.99999
	AP3B1|O00203	ARHGEF1|Q92888	0.99873
	AP3B1|O00203	DOCK7|Q96N67	0.99995
	AP3B1|O00203	PI4K2A|Q9BTU6	1
	NEDD4|P46934	CAPZB|P47756	0.99617
	NEDD4|P46934	CAPZA1|P52907	0.96663
	NEDD4|P46934	CLTC|Q00610	0.97817
	NEDD4|P46934	KIAA0196|Q12768	0.9996
	NEDD4|P46934	KIAA1033|Q2M389	0.99491
	NEDD4|P46934	FKBP15|Q5T1M5	0.99382
	NEDD4|P46934	FAM21A|Q641Q2	0.99769
	NEDD4|P46934	ARHGEF1|Q92888	0.96471
	NEDD4|P46934	DOCK7|Q96N67	0.99786
	NEDD4|P46934	PI4K2A|Q9BTU6	0.9999
	CAPZB|P47756	CAPZA1|P52907	0.98193
	CAPZB|P47756	CLTC|Q00610	0.98849
	CAPZB|P47756	KIAA0196|Q12768	0.99833
	CAPZB|P47756	KIAA1033|Q2M389	0.99734
	CAPZB|P47756	FKBP15|Q5T1M5	0.99677
	CAPZB|P47756	FAM21A|Q641Q2	0.99879
	CAPZB|P47756	ARHGEF1|Q92888	0.83884
	CAPZB|P47756	DOCK7|Q96N67	0.99191
	CAPZB|P47756	PI4K2A|Q9BTU6	0.99995
	DNM2|P50570	KIAA0196|Q12768	0.97347
	DNM2|P50570	KIAA1033|Q2M389	0.55038
	DNM2|P50570	FAM21A|Q641Q2	0.85943
	DNM2|P50570	DOCK7|Q96N67	0.87165
	DNM2|P50570	PI4K2A|Q9BTU6	0.98543
	CAPZA1|P52907	CLTC|Q00610	0.90432
	CAPZA1|P52907	KIAA0196|Q12768	0.99873
	CAPZA1|P52907	KIAA1033|Q2M389	0.97613
	CAPZA1|P52907	FKBP15|Q5T1M5	0.97112
	CAPZA1|P52907	FAM21A|Q641Q2	0.99241
	CAPZA1|P52907	ARHGEF1|Q92888	0.89472
	CAPZA1|P52907	DOCK7|Q96N67	0.99316
	CAPZA1|P52907	PI4K2A|Q9BTU6	0.99954
	CLTC|Q00610	KIAA0196|Q12768	0.99879
	CLTC|Q00610	KIAA1033|Q2M389	0.98477
	CLTC|Q00610	FKBP15|Q5T1M5	0.98154
	CLTC|Q00610	FAM21A|Q641Q2	0.99304
	CLTC|Q00610	ARHGEF1|Q92888	0.89918
	CLTC|Q00610	DOCK7|Q96N67	0.99348
	CLTC|Q00610	PI4K2A|Q9BTU6	0.99971
	KIAA0196|Q12768	KIAA1033|Q2M389	0.99956
	KIAA0196|Q12768	FKBP15|Q5T1M5	0.99931
	KIAA0196|Q12768	FAM21A|Q641Q2	0.99991
	KIAA0196|Q12768	ARHGEF1|Q92888	0.99865
	KIAA0196|Q12768	DOCK7|Q96N67	0.99992
	KIAA0196|Q12768	PI4K2A|Q9BTU6	0.99999
	KIAA1033|Q2M389	FKBP15|Q5T1M5	0.99571
	KIAA1033|Q2M389	FAM21A|Q641Q2	0.9984
	KIAA1033|Q2M389	ARHGEF1|Q92888	0.9611
	KIAA1033|Q2M389	DOCK7|Q96N67	0.99764
	KIAA1033|Q2M389	PI4K2A|Q9BTU6	0.99993
	FKBP15|Q5T1M5	FAM21A|Q641Q2	0.99805
	FKBP15|Q5T1M5	ARHGEF1|Q92888	0.94046
	FKBP15|Q5T1M5	DOCK7|Q96N67	0.99631
	FKBP15|Q5T1M5	PI4K2A|Q9BTU6	0.99992
	FAM21A|Q641Q2	ARHGEF1|Q92888	0.99196
	FAM21A|Q641Q2	DOCK7|Q96N67	0.99953
	FAM21A|Q641Q2	PI4K2A|Q9BTU6	0.99997
	ARHGEF1|Q92888	DOCK7|Q96N67	0.99276
	ARHGEF1|Q92888	PI4K2A|Q9BTU6	0.99927
	ARHGEF2|Q92974	PI4K2A|Q9BTU6	0.99543
	DOCK7|Q96N67	PI4K2A|Q9BTU6	0.99996
[84]CORUM84	name:(TNF-alpha/NF-kappa B signaling complex (CHUK, KPNA3, NFKB2, NFKBIB, REL, IKBKG, NFKB1, NFKBIE, RELB, NFKBIA, RELA, TNIP2))	component number(12)	connection degree:(0.9394)
	NFKBIE|O00221	KPNA3|O00505	0.99991
	NFKBIE|O00221	CHUK|O15111	0.99961
	NFKBIE|O00221	NFKB1|P19838	0.99995
	NFKBIE|O00221	NFKBIA|P25963	0.99998
	NFKBIE|O00221	NFKB2|Q00653	1
	NFKBIE|O00221	RELB|Q01201	0.99955
	NFKBIE|O00221	RELA|Q04206	0.99996
	NFKBIE|O00221	REL|Q04864	1
	NFKBIE|O00221	NFKBIB|Q15653	1
	NFKBIE|O00221	TNIP2|Q8NFZ5	1
	NFKBIE|O00221	IKBKG|Q9Y6K9	1
	KPNA3|O00505	NFKB1|P19838	0.89968
	KPNA3|O00505	NFKBIA|P25963	0.94946
	KPNA3|O00505	NFKB2|Q00653	0.99989
	KPNA3|O00505	RELB|Q01201	0.9386
	KPNA3|O00505	RELA|Q04206	0.89782
	KPNA3|O00505	REL|Q04864	0.97071
	KPNA3|O00505	NFKBIB|Q15653	0.96361
	KPNA3|O00505	TNIP2|Q8NFZ5	0.99938
	KPNA3|O00505	IKBKG|Q9Y6K9	0.96019
	CHUK|O15111	NFKBIA|P25963	0.76057
	CHUK|O15111	NFKB2|Q00653	0.99953
	CHUK|O15111	REL|Q04864	0.88084
	CHUK|O15111	NFKBIB|Q15653	0.8552
	CHUK|O15111	TNIP2|Q8NFZ5	0.99725
	CHUK|O15111	IKBKG|Q9Y6K9	0.81008
	NFKB1|P19838	NFKBIA|P25963	0.93507
	NFKB1|P19838	NFKB2|Q00653	0.99994
	NFKB1|P19838	RELB|Q01201	0.92138
	NFKB1|P19838	RELA|Q04206	0.87074
	NFKB1|P19838	REL|Q04864	0.98254
	NFKB1|P19838	NFKBIB|Q15653	0.97824
	NFKB1|P19838	TNIP2|Q8NFZ5	0.99964
	NFKB1|P19838	IKBKG|Q9Y6K9	0.97012
	NFKBIA|P25963	NFKB2|Q00653	0.99998
	NFKBIA|P25963	RELB|Q01201	0.96086
	NFKBIA|P25963	RELA|Q04206	0.93383
	NFKBIA|P25963	REL|Q04864	0.99405
	NFKBIA|P25963	NFKBIB|Q15653	0.99256
	NFKBIA|P25963	TNIP2|Q8NFZ5	0.99988
	NFKBIA|P25963	IKBKG|Q9Y6K9	0.98973
	NFKB2|Q00653	RELB|Q01201	0.99947
	NFKB2|Q00653	RELA|Q04206	0.99995
	NFKB2|Q00653	REL|Q04864	1
	NFKB2|Q00653	NFKBIB|Q15653	1
	NFKB2|Q00653	TNIP2|Q8NFZ5	1
	NFKB2|Q00653	IKBKG|Q9Y6K9	0.99999
	RELB|Q01201	RELA|Q04206	0.91989
	RELB|Q01201	REL|Q04864	0.96155
	RELB|Q01201	NFKBIB|Q15653	0.92635
	RELB|Q01201	TNIP2|Q8NFZ5	0.99688
	RELB|Q01201	IKBKG|Q9Y6K9	0.96925
	RELA|Q04206	REL|Q04864	0.98468
	RELA|Q04206	NFKBIB|Q15653	0.9809
	RELA|Q04206	TNIP2|Q8NFZ5	0.99968
	RELA|Q04206	IKBKG|Q9Y6K9	0.97374
	REL|Q04864	NFKBIB|Q15653	0.99889
	REL|Q04864	TNIP2|Q8NFZ5	0.99998
	REL|Q04864	IKBKG|Q9Y6K9	0.99846
	NFKBIB|Q15653	TNIP2|Q8NFZ5	0.99998
	NFKBIB|Q15653	IKBKG|Q9Y6K9	0.99807
	TNIP2|Q8NFZ5	IKBKG|Q9Y6K9	0.99997
[85]CORUM85	name:(Notch1-p56lck-PI3K complex)	component number(3)	connection degree:(1.0000)
	LCK|P06239	PIK3R1|P27986	0.57627
	LCK|P06239	NOTCH1|P46531	0.91875
	PIK3R1|P27986	NOTCH1|P46531	0.65438
[86]CORUM86	name:(PCNA-RFC2-5 complex)	component number(5)	connection degree:(0.6000)
	PCNA|P12004	RFC4|P35249	0.96121
	PCNA|P12004	RFC2|P35250	0.99678
	PCNA|P12004	RFC5|P40937	0.98456
	PCNA|P12004	RFC3|P40938	0.9999
	RFC2|P35250	RFC3|P40938	0.94092
	RFC5|P40937	RFC3|P40938	0.76658
[87]CORUM87	name:(SKI-SMAD2-SMAD4 pentameric complex)	component number(3)	connection degree:(1.0000)
	SKI|P12755	SMAD4|Q13485	0.98973
	SKI|P12755	SMAD2|Q15796	0.94047
	SMAD4|Q13485	SMAD2|Q15796	0.91899
[88]CORUM88	name:(Cullin-RING E3 ubiquitin ligase complex)	component number(4)	connection degree:(1.0000)
	TCEB1|Q15369	TCEB2|Q15370	0.99717
	TCEB1|Q15369	CUL5|Q93034	0.99955
	TCEB1|Q15369	ASB9|Q96DX5	0.95917
	TCEB2|Q15370	CUL5|Q93034	0.9992
	TCEB2|Q15370	ASB9|Q96DX5	0.92898
	CUL5|Q93034	ASB9|Q96DX5	0.98807
[89]CORUM89	name:(EBAFb complex)	component number(10)	connection degree:(0.7111)
	ACTL6A|O96019	SMARCA4|P51532	0.98708
	ACTL6A|O96019	MLLT1|Q03111	0.99949
	ACTL6A|O96019	SMARCB1|Q12824	0.92455
	ACTL6A|O96019	ARID1B|Q8NFD5	0.98165
	ACTL6A|O96019	SMARCC2|Q8TAQ2	0.98205
	ACTL6A|O96019	SMARCC1|Q92922	0.98777
	ACTL6A|O96019	SMARCD2|Q92925	0.97171
	ACTL6A|O96019	SMARCE1|Q969G3	0.97439
	ACTL6A|O96019	SMARCD1|Q96GM5	0.98708
	SMARCA4|P51532	MLLT1|Q03111	0.9979
	SMARCA4|P51532	SMARCC2|Q8TAQ2	0.79924
	SMARCA4|P51532	SMARCC1|Q92922	0.95115
	SMARCA4|P51532	SMARCD2|Q92925	0.71425
	SMARCA4|P51532	SMARCE1|Q969G3	0.89638
	SMARCA4|P51532	SMARCD1|Q96GM5	0.84759
	MLLT1|Q03111	SMARCB1|Q12824	0.98046
	MLLT1|Q03111	ARID1B|Q8NFD5	0.8889
	MLLT1|Q03111	SMARCC2|Q8TAQ2	0.98772
	MLLT1|Q03111	SMARCC1|Q92922	0.99983
	MLLT1|Q03111	SMARCD2|Q92925	0.99863
	MLLT1|Q03111	SMARCE1|Q969G3	0.99962
	MLLT1|Q03111	SMARCD1|Q96GM5	0.99879
	SMARCB1|Q12824	SMARCC1|Q92922	0.67265
	SMARCC2|Q8TAQ2	SMARCC1|Q92922	0.76707
	SMARCC2|Q8TAQ2	SMARCE1|Q969G3	0.66466
	SMARCC2|Q8TAQ2	SMARCD1|Q96GM5	0.79926
	SMARCC1|Q92922	SMARCD2|Q92925	0.96754
	SMARCC1|Q92922	SMARCE1|Q969G3	0.99082
	SMARCC1|Q92922	SMARCD1|Q96GM5	0.97118
	SMARCD2|Q92925	SMARCE1|Q969G3	0.92979
	SMARCD2|Q92925	SMARCD1|Q96GM5	0.80535
	SMARCE1|Q969G3	SMARCD1|Q96GM5	0.93741
[90]CORUM90	name:(eNOS-HSP90-AKT complex, VEGF induced)	component number(3)	connection degree:(1.0000)
	HSP90AA1|P07900	NOS3|P29474	0.99675
	HSP90AA1|P07900	AKT1|P31749	0.99815
	NOS3|P29474	AKT1|P31749	0.99979
[91]CORUM91	name:(MCM complex)	component number(6)	connection degree:(1.0000)
	MCM3|P25205	MCM4|P33991	0.8374
	MCM3|P25205	MCM5|P33992	0.96277
	MCM3|P25205	MCM7|P33993	0.98633
	MCM3|P25205	MCM2|P49736	0.95464
	MCM3|P25205	MCM6|Q14566	0.98787
	MCM4|P33991	MCM5|P33992	0.98079
	MCM4|P33991	MCM7|P33993	0.99603
	MCM4|P33991	MCM2|P49736	0.9765
	MCM4|P33991	MCM6|Q14566	0.99382
	MCM5|P33992	MCM7|P33993	0.99782
	MCM5|P33992	MCM2|P49736	0.99561
	MCM5|P33992	MCM6|Q14566	0.99886
	MCM7|P33993	MCM2|P49736	0.99616
	MCM7|P33993	MCM6|Q14566	0.99886
	MCM2|P49736	MCM6|Q14566	0.9986
[92]CORUM92	name:(PLCB1-PARD3-PARD6A complex)	component number(3)	connection degree:(0.6667)
	PARD3|Q8TEW0	PARD6A|Q9NPB6	0.99999
	PARD3|Q8TEW0	PLCB1|Q9NQ66	0.98925
[93]CORUM93	name:(TNF-alpha/NF-kappa B signaling complex 7)	component number(8)	connection degree:(0.8214)
	MAP3K7|O43318	HSP90AA1|P07900	0.99038
	MAP3K7|O43318	HSP90AB1|P08238	0.99168
	MAP3K7|O43318	FKBP5|Q13451	0.99994
	MAP3K7|O43318	TAB1|Q15750	0.84106
	MAP3K7|O43318	CDC37|Q16543	0.67428
	MAP3K7|O43318	TAB3|Q8N5C8	0.97936
	MAP3K7|O43318	TAB2|Q9NYJ8	0.99925
	HSP90AA1|P07900	HSP90AB1|P08238	0.96833
	HSP90AA1|P07900	FKBP5|Q13451	0.99982
	HSP90AA1|P07900	TAB1|Q15750	0.59202
	HSP90AA1|P07900	TAB3|Q8N5C8	0.94081
	HSP90AA1|P07900	TAB2|Q9NYJ8	0.99776
	HSP90AB1|P08238	FKBP5|Q13451	0.9998
	HSP90AB1|P08238	TAB1|Q15750	0.74357
	HSP90AB1|P08238	TAB3|Q8N5C8	0.95771
	HSP90AB1|P08238	TAB2|Q9NYJ8	0.99747
	FKBP5|Q13451	TAB1|Q15750	0.99572
	FKBP5|Q13451	CDC37|Q16543	0.97236
	FKBP5|Q13451	TAB3|Q8N5C8	0.99961
	FKBP5|Q13451	TAB2|Q9NYJ8	0.99999
	TAB1|Q15750	TAB2|Q9NYJ8	0.9493
	CDC37|Q16543	TAB2|Q9NYJ8	0.7392
	TAB3|Q8N5C8	TAB2|Q9NYJ8	0.99515
[94]CORUM94	name:(CHTF18-RFC2-5 complex)	component number(5)	connection degree:(0.5000)
	RFC2|P35250	RFC3|P40938	0.94092
	RFC2|P35250	CHTF18|Q8WVB6	0.94602
	RFC5|P40937	RFC3|P40938	0.76658
	RFC5|P40937	CHTF18|Q8WVB6	0.78327
	RFC3|P40938	CHTF18|Q8WVB6	0.99831
[95]CORUM95	name:(GINS complex)	component number(4)	connection degree:(0.8333)
	GINS1|Q14691	GINS4|Q9BRT9	0.99623
	GINS1|Q14691	GINS3|Q9BRX5	0.98028
	GINS1|Q14691	GINS2|Q9Y248	0.83407
	GINS4|Q9BRT9	GINS3|Q9BRX5	0.97599
	GINS4|Q9BRT9	GINS2|Q9Y248	0.81109
[96]CORUM96	name:(Pericentrin-GCP complex)	component number(3)	connection degree:(1.0000)
	PCNT|O95613	TUBGCP3|Q96CW5	0.8904
	PCNT|O95613	TUBGCP2|Q9BSJ2	0.79714
	TUBGCP3|Q96CW5	TUBGCP2|Q9BSJ2	0.88506
[97]CORUM97	name:(SNW1 complex)	component number(18)	connection degree:(0.5948)
	SNRNP200|O75643	TUBB|P07437	0.80644
	SNRNP200|O75643	HSPA5|P11021	0.99692
	SNRNP200|O75643	EEF1G|P26641	0.95124
	SNRNP200|O75643	MATR3|P43243	0.9985
	SNRNP200|O75643	MSH2|P43246	0.99957
	SNRNP200|O75643	EEF1A1|P68104	0.84301
	SNRNP200|O75643	HNRNPU|Q00839	0.64448
	SNRNP200|O75643	SNW1|Q13573	0.98042
	SNRNP200|O75643	EFTUD2|Q15029	0.68783
	SNRNP200|O75643	PRPF8|Q6P2Q9	0.92692
	SNRNP200|O75643	CDC5L|Q99459	0.93089
	SNRNP200|O75643	DDX23|Q9BUQ8	0.65636
	UBR5|O95071	MSH2|P43246	0.99953
	TUBB|P07437	HSPA5|P11021	0.99842
	TUBB|P07437	EEF1G|P26641	0.93315
	TUBB|P07437	MATR3|P43243	0.9979
	TUBB|P07437	MSH2|P43246	0.99978
	TUBB|P07437	EEF1A1|P68104	0.9128
	TUBB|P07437	HNRNPU|Q00839	0.75148
	TUBB|P07437	SNW1|Q13573	0.98816
	TUBB|P07437	EFTUD2|Q15029	0.81117
	TUBB|P07437	PRPF8|Q6P2Q9	0.95721
	TUBB|P07437	CDC5L|Q99459	0.95209
	TUBB|P07437	DDX23|Q9BUQ8	0.7883
	HSPA5|P11021	PFKL|P17858	0.99938
	HSPA5|P11021	SFPQ|P23246	0.98936
	HSPA5|P11021	EEF1G|P26641	0.99858
	HSPA5|P11021	MATR3|P43243	0.99888
	HSPA5|P11021	MSH2|P43246	1
	HSPA5|P11021	EEF1A1|P68104	0.99877
	HSPA5|P11021	HNRNPU|Q00839	0.99575
	HSPA5|P11021	SNW1|Q13573	0.99985
	HSPA5|P11021	EFTUD2|Q15029	0.99701
	HSPA5|P11021	PRPF8|Q6P2Q9	0.99942
	HSPA5|P11021	CDC5L|Q99459	0.99935
	HSPA5|P11021	DDX23|Q9BUQ8	0.99655
	PFKL|P17858	MATR3|P43243	0.96711
	PFKL|P17858	MSH2|P43246	0.99991
	PFKL|P17858	SNW1|Q13573	0.99535
	SFPQ|P23246	MATR3|P43243	0.77774
	SFPQ|P23246	MSH2|P43246	0.99851
	SFPQ|P23246	SNW1|Q13573	0.92488
	EEF1G|P26641	MATR3|P43243	0.99981
	EEF1G|P26641	MSH2|P43246	0.99984
	EEF1G|P26641	EEF1A1|P68104	0.97653
	EEF1G|P26641	HNRNPU|Q00839	0.93613
	EEF1G|P26641	SNW1|Q13573	0.99753
	EEF1G|P26641	EFTUD2|Q15029	0.94
	EEF1G|P26641	PRPF8|Q6P2Q9	0.99034
	EEF1G|P26641	CDC5L|Q99459	0.9909
	EEF1G|P26641	DDX23|Q9BUQ8	0.93627
	MATR3|P43243	MSH2|P43246	0.99999
	MATR3|P43243	EEF1A1|P68104	0.9993
	MATR3|P43243	HNRNPU|Q00839	0.998
	MATR3|P43243	SNW1|Q13573	0.99993
	MATR3|P43243	EFTUD2|Q15029	0.99813
	MATR3|P43243	DDB1|Q16531	0.81263
	MATR3|P43243	PRPF8|Q6P2Q9	0.99971
	MATR3|P43243	CDC5L|Q99459	0.99973
	MATR3|P43243	DDX23|Q9BUQ8	0.99801
	MSH2|P43246	EEF1A1|P68104	0.99983
	MSH2|P43246	HNRNPU|Q00839	0.99941
	MSH2|P43246	SNW1|Q13573	0.99998
	MSH2|P43246	EFTUD2|Q15029	0.99958
	MSH2|P43246	DDB1|Q16531	0.99488
	MSH2|P43246	PRPF8|Q6P2Q9	0.99992
	MSH2|P43246	CDC5L|Q99459	0.99991
	MSH2|P43246	DDX23|Q9BUQ8	0.99952
	MSH2|P43246	ABCF2|Q9UG63	0.99942
	EEF1A1|P68104	HNRNPU|Q00839	0.7958
	EEF1A1|P68104	SNW1|Q13573	0.99079
	EEF1A1|P68104	EFTUD2|Q15029	0.84701
	EEF1A1|P68104	PRPF8|Q6P2Q9	0.96648
	EEF1A1|P68104	CDC5L|Q99459	0.96637
	EEF1A1|P68104	DDX23|Q9BUQ8	0.82756
	HNRNPU|Q00839	SNW1|Q13573	0.9741
	HNRNPU|Q00839	EFTUD2|Q15029	0.61526
	HNRNPU|Q00839	PRPF8|Q6P2Q9	0.90502
	HNRNPU|Q00839	CDC5L|Q99459	0.91007
	HNRNPU|Q00839	DDX23|Q9BUQ8	0.58093
	SNW1|Q13573	EFTUD2|Q15029	0.97784
	SNW1|Q13573	DDB1|Q16531	0.78093
	SNW1|Q13573	PRPF8|Q6P2Q9	0.99621
	SNW1|Q13573	CDC5L|Q99459	0.99643
	SNW1|Q13573	DDX23|Q9BUQ8	0.97453
	EFTUD2|Q15029	PRPF8|Q6P2Q9	0.92207
	EFTUD2|Q15029	CDC5L|Q99459	0.91538
	EFTUD2|Q15029	DDX23|Q9BUQ8	0.66322
	PRPF8|Q6P2Q9	CDC5L|Q99459	0.98607
	PRPF8|Q6P2Q9	DDX23|Q9BUQ8	0.91116
	CDC5L|Q99459	DDX23|Q9BUQ8	0.91026
[98]CORUM98	name:(WASH-CAPZalpa/beta complex)	component number(7)	connection degree:(1.0000)
	WASH1|A8K0Z3	CAPZB|P47756	0.9975
	WASH1|A8K0Z3	CAPZA1|P52907	0.99847
	WASH1|A8K0Z3	KIAA0196|Q12768	0.99998
	WASH1|A8K0Z3	KIAA1033|Q2M389	0.99947
	WASH1|A8K0Z3	CCDC53|Q9Y3C0	0.99981
	WASH1|A8K0Z3	FAM21C|Q9Y4E1	0.9999
	CAPZB|P47756	CAPZA1|P52907	0.98193
	CAPZB|P47756	KIAA0196|Q12768	0.99833
	CAPZB|P47756	KIAA1033|Q2M389	0.99734
	CAPZB|P47756	CCDC53|Q9Y3C0	0.99992
	CAPZB|P47756	FAM21C|Q9Y4E1	0.99879
	CAPZA1|P52907	KIAA0196|Q12768	0.99873
	CAPZA1|P52907	KIAA1033|Q2M389	0.97613
	CAPZA1|P52907	CCDC53|Q9Y3C0	0.99924
	CAPZA1|P52907	FAM21C|Q9Y4E1	0.99303
	KIAA0196|Q12768	KIAA1033|Q2M389	0.99956
	KIAA0196|Q12768	CCDC53|Q9Y3C0	0.99993
	KIAA0196|Q12768	FAM21C|Q9Y4E1	0.99992
[truncated: 38,062 more rows]
